# Supplementary material for: 2-(1H-1,3-Benzodiazol-2-ylsulfan­yl)-1-(4-chloro­phen­yl)ethanone
Source: Acta Crystallogr Sect E Struct Rep Online. 2011 Sep 14;67(Pt 10):o2639. doi: 10.1107/S160053681103666X (PMC3201531; doi:10.1107/S160053681103666X)
Supplement: Supplementary file 1 [file e-67-o2639-sup1.cif]

##############################################################################
#                                                                            #
# This CIF contains the data in a paper accepted for publication in          #
# Acta Crystallographica Section E. It conforms to the requirements of       #
# Notes for Authors for Acta Crystallographica Section E, and has been       #
# peer reviewed under the auspices of the IUCr Commission on Journals.       #
#                                                                            #
# Full details of the Crystallographic Information File format               #
# are given in the paper "The Crystallographic Information File (CIF):       #
# a New Standard Archive File for Crystallography" by S. R. Hall, F. H.      #
# Allen and I. D. Brown [Acta Cryst. (1991), A47, 655-685].                  #
#                                                                            #
# The current version of the core CIF dictionary is obtainable from          #
# ftp://ftp.iucr.org/pub/cif_core.dic.                                       #
#                                                                            #
# Software is freely available for graphical display of the structure(s)     #
# in this CIF. For information consult the CIF software page                 #
# http://www.iucr.org/resources/cif/software.                                #
#                                                                            #
# This file may be used for bona fide research purposes within the           #
# scientific community so long as proper attribution is given to the journal # 
# article from which it was obtained.                                        #
#                                                                            #
##############################################################################
data_global
_audit_creation_method     SHELXL-97
_journal_date_recd_electronic     2011-08-14
_journal_date_accepted     2011-09-08
_journal_name_full     'Acta Crystallographica, Section E'
_journal_year     2011
_journal_volume     67
_journal_issue     10
_journal_page_first     o2639
_journal_page_last     o2639
_journal_paper_category     QO
_journal_coeditor_code     EZ2258
_publ_contact_author_name     ' Edward RT Tiekink '
_publ_contact_author_address
;
Department of Chemistry, University of Malaya,
50603 Kuala Lumpur, Malaysia
;
_publ_contact_author_email
;
Edward.Tiekink@gmail.com
;
_publ_contact_author_fax     ' +60 3 7967 4193 '
_publ_contact_author_phone     ' +60 3 7967 6775 '
_publ_section_title
;
2-(1<i>H</i>-1,3-Benzodiazol-2-ylsulfanyl)-1-(4-chlorophenyl)ethanone
;
loop_
    _publ_author_name
    _publ_author_footnote
    _publ_author_address
    ' Hatem A. Abdel-Aziz '
;
Additional correspondence author, e-mail: hatem_741@yahoo.com.
;
;
Department of Pharmaceutical Chemistry, College of Pharmacy,
King Saud University, Riyadh 11451, Saudi Arabia
;
    'Ng, Seik Weng' .
;
Department of Chemistry, University of Malaya,
50603 Kuala Lumpur, Malaysia and Chemistry Department, Faculty of
Science, King Abdulaziz University, PO Box 80203 Jeddah, Saudi Arabia
;
    'Tiekink, Edward R. T.' .
;
Department of Chemistry, University of Malaya,
50603 Kuala Lumpur, Malaysia
;
_publ_section_synopsis     .
data_I
_audit_creation_method     SHELXL-97
_chemical_name_systematic
;
2-(1<i>H</i>-1,3-Benzodiazol-2-ylsulfanyl)-1-(4-chlorophenyl)ethanone
;
_chemical_name_common     ?
_chemical_formula_moiety     'C15 H11 Cl N2 O S'
_chemical_formula_sum     'C15 H11 Cl N2 O S'
_chemical_formula_iupac     'C15 H11 Cl N2 O S'
_chemical_formula_weight     302.77
_chemical_melting_point     ?
_symmetry_cell_setting     monoclinic
_symmetry_space_group_name_H-M     'C 2/c'
_symmetry_space_group_name_Hall     '-C 2yc '
loop_
    _symmetry_equiv_pos_as_xyz
    'x, y, z'
    '-x, y, -z+1/2'
    'x+1/2, y+1/2, z'
    '-x+1/2, y+1/2, -z+1/2'
    '-x, -y, -z'
    'x, -y, z-1/2'
    '-x+1/2, -y+1/2, -z'
    'x+1/2, -y+1/2, z-1/2'
_cell_length_a     27.3765(4)
_cell_length_b     9.2784(2)
_cell_length_c     10.3630(2)
_cell_angle_alpha     90.00
_cell_angle_beta     93.0870(10)
_cell_angle_gamma     90.00
_cell_volume     2628.49(9)
_cell_formula_units_Z     8
_cell_measurement_reflns_used     3792
_cell_measurement_theta_min     3.2306
_cell_measurement_theta_max     74.0659
_cell_measurement_temperature     100(2)
_exptl_crystal_description     block
_exptl_crystal_colour     light-brown
_exptl_crystal_size_max     0.40
_exptl_crystal_size_mid     0.30
_exptl_crystal_size_min     0.20
_exptl_crystal_density_diffrn     1.530
_exptl_crystal_density_meas     ?
_exptl_crystal_density_method     'not measured'
_exptl_crystal_F_000     1248
_exptl_absorpt_coefficient_mu     4.022
_exptl_absorpt_correction_type     multi-scan
_exptl_absorpt_process_details     '(CrysAlis PRO; Agilent, 2010)'
_exptl_absorpt_correction_T_min     0.710
_exptl_absorpt_correction_T_max     1.000
_exptl_special_details     ?
_diffrn_ambient_temperature     100(2)
_diffrn_radiation_type     'Cu K\a'
_diffrn_radiation_wavelength     1.5418
_diffrn_radiation_source     'SuperNova (Cu) X-ray Source'
_diffrn_radiation_monochromator     'mirror'
_diffrn_measurement_device_type
                     'Agilent SuperNova Dual diffractometer with Atlas detector'
_diffrn_measurement_method     '\w scan'
_diffrn_detector_area_resol_mean     '10.4041'
_diffrn_reflns_number     5171
_diffrn_reflns_av_R_equivalents     0.0162
_diffrn_reflns_av_sigmaI/netI     0.0189
_diffrn_reflns_theta_min     3.23
_diffrn_reflns_theta_max     74.23
_diffrn_reflns_theta_full     74.23
_diffrn_measured_fraction_theta_max     0.975
_diffrn_measured_fraction_theta_full     0.975
_diffrn_reflns_limit_h_min     -32
_diffrn_reflns_limit_h_max     34
_diffrn_reflns_limit_k_min     -11
_diffrn_reflns_limit_k_max     10
_diffrn_reflns_limit_l_min     -9
_diffrn_reflns_limit_l_max     12
_diffrn_standards_number     0
_diffrn_standards_interval_count     0
_diffrn_standards_interval_time     0
_diffrn_standards_decay_%     0
_refine_special_details
;
Refinement of <i>F</i>^2^ against ALL reflections. The weighted <i>R</i>-factor
<i>wR</i> and goodness of fit <i>S</i> are based on <i>F</i>^2^, conventional
<i>R</i>-factors <i>R</i> are based on <i>F</i>, with <i>F</i> set to zero for
negative <i>F</i>^2^. The threshold expression of <i>F</i>^2^ >
\s(<i>F</i>^2^) is used only for calculating <i>R</i>-factors(gt) <i>etc</i>.
and is not relevant to the choice of reflections for refinement.
<i>R</i>-factors based on <i>F</i>^2^ are statistically about twice as large
as those based on <i>F</i>, and <i>R</i>- factors based on ALL data will be
even larger.
;
_reflns_number_total     2613
_reflns_number_gt     2489
_reflns_threshold_expression     I>2\s(I)
_refine_ls_structure_factor_coef     Fsqd
_refine_ls_matrix_type     full
_refine_ls_R_factor_all     0.0307
_refine_ls_R_factor_gt     0.0294
_refine_ls_wR_factor_gt     0.0783
_refine_ls_wR_factor_ref     0.0791
_refine_ls_goodness_of_fit_ref     1.072
_refine_ls_restrained_S_all     1.072
_refine_ls_number_reflns     2613
_refine_ls_number_parameters     185
_refine_ls_number_restraints     0
_refine_ls_hydrogen_treatment     mixed
_refine_ls_weighting_scheme     calc
_refine_ls_weighting_details
         'calc w=1/[\s^2^(Fo^2^)+(0.0442P)^2^+2.8814P] where P=(Fo^2^+2Fc^2^)/3'
_atom_sites_solution_hydrogens     geom
_atom_sites_solution_primary     direct
_atom_sites_solution_secondary     difmap
_refine_ls_shift/su_max     0.001
_refine_ls_shift/su_mean     0.000
_refine_diff_density_max     0.300
_refine_diff_density_min     -0.403
_refine_ls_extinction_method     none
_refine_ls_extinction_coef     ?
loop_
    _atom_type_symbol
    _atom_type_description
    _atom_type_scat_dispersion_real
    _atom_type_scat_dispersion_imag
    _atom_type_scat_source
    'C' 'C' 0.0181 0.0091
                         'International Tables Vol C Tables 4.2.6.8 and 6.1.1.4'
    'H' 'H' 0.0000 0.0000
                         'International Tables Vol C Tables 4.2.6.8 and 6.1.1.4'
    'N' 'N' 0.0311 0.0180
                         'International Tables Vol C Tables 4.2.6.8 and 6.1.1.4'
    'O' 'O' 0.0492 0.0322
                         'International Tables Vol C Tables 4.2.6.8 and 6.1.1.4'
    'S' 'S' 0.3331 0.5567
                         'International Tables Vol C Tables 4.2.6.8 and 6.1.1.4'
    'Cl' 'Cl' 0.3639 0.7018
                         'International Tables Vol C Tables 4.2.6.8 and 6.1.1.4'
_computing_data_collection     'CrysAlis PRO  (Agilent, 2010)'
_computing_cell_refinement     'CrysAlis PRO  (Agilent, 2010)'
_computing_data_reduction     'CrysAlis PRO  (Agilent, 2010)'
_computing_structure_solution     'SHELXS97 (Sheldrick, 2008)'
_computing_structure_refinement     'SHELXL97 (Sheldrick, 2008)'
_computing_molecular_graphics
                      'ORTEP-3 (Farrugia, 1997) and DIAMOND (Brandenburg, 2006)'
_computing_publication_material     'publCIF (Westrip, 2010)'
loop_
    _atom_site_type_symbol
    _atom_site_label
    _atom_site_fract_x
    _atom_site_fract_y
    _atom_site_fract_z
    _atom_site_U_iso_or_equiv
    _atom_site_adp_type
    _atom_site_calc_flag
    _atom_site_refinement_flags
    _atom_site_occupancy
    _atom_site_symmetry_multiplicity
    _atom_site_disorder_assembly
    _atom_site_disorder_group
    Cl Cl1 0.282969(13) 0.21419(4) 0.22654(4) 0.01886(12) Uani d . 1 1 . .
    S S1 0.059988(12) -0.01719(4) 0.74205(3) 0.01091(11) Uani d . 1 1 . .
    O O1 0.07341(4) 0.18383(12) 0.52818(10) 0.0138(2) Uani d . 1 1 . .
    N N1 0.10732(4) 0.20841(14) 0.86384(12) 0.0121(3) Uani d . 1 1 . .
    N N2 0.03011(4) 0.17240(14) 0.92176(12) 0.0118(3) Uani d . 1 1 . .
    H H2 -0.0005(8) 0.142(2) 0.9163(19) 0.026(5) Uiso d . 1 1 . .
    C C1 0.09605(5) 0.30740(16) 0.95916(13) 0.0111(3) Uani d . 1 1 . .
    C C2 0.12521(5) 0.41479(17) 1.01856(14) 0.0147(3) Uani d . 1 1 . .
    H H2A 0.1576 0.4315 0.9937 0.018 Uiso calc R 1 1 . .
    C C3 0.10522(6) 0.49602(17) 1.11487(15) 0.0156(3) Uani d . 1 1 . .
    H H3 0.1244 0.5692 1.1570 0.019 Uiso calc R 1 1 . .
    C C4 0.05726(6) 0.47245(17) 1.15152(15) 0.0159(3) Uani d . 1 1 . .
    H H4 0.0448 0.5299 1.2181 0.019 Uiso calc R 1 1 . .
    C C5 0.02753(5) 0.36737(17) 1.09304(14) 0.0141(3) Uani d . 1 1 . .
    H H5 -0.0050 0.3517 1.1173 0.017 Uiso calc R 1 1 . .
    C C6 0.04807(5) 0.28607(15) 0.99671(13) 0.0109(3) Uani d . 1 1 . .
    C C7 0.06706(5) 0.13180(16) 0.84568(13) 0.0106(3) Uani d . 1 1 . .
    C C8 0.11504(5) 0.00291(16) 0.65706(14) 0.0115(3) Uani d . 1 1 . .
    H H8A 0.1421 0.0295 0.7196 0.014 Uiso calc R 1 1 . .
    H H8B 0.1233 -0.0909 0.6184 0.014 Uiso calc R 1 1 . .
    C C9 0.11099(5) 0.11594(15) 0.55116(13) 0.0109(3) Uani d . 1 1 . .
    C C10 0.15473(5) 0.13996(16) 0.47401(13) 0.0109(3) Uani d . 1 1 . .
    C C11 0.19656(5) 0.05349(17) 0.48894(14) 0.0142(3) Uani d . 1 1 . .
    H H11 0.1980 -0.0211 0.5518 0.017 Uiso calc R 1 1 . .
    C C12 0.23593(5) 0.07600(17) 0.41252(15) 0.0153(3) Uani d . 1 1 . .
    H H12 0.2642 0.0168 0.4222 0.018 Uiso calc R 1 1 . .
    C C13 0.23353(5) 0.18575(17) 0.32202(14) 0.0133(3) Uani d . 1 1 . .
    C C14 0.19256(5) 0.27407(16) 0.30626(14) 0.0145(3) Uani d . 1 1 . .
    H H14 0.1916 0.3498 0.2445 0.017 Uiso calc R 1 1 . .
    C C15 0.15315(5) 0.25001(17) 0.38202(14) 0.0129(3) Uani d . 1 1 . .
    H H15 0.1248 0.3089 0.3713 0.015 Uiso calc R 1 1 . .
loop_
    _atom_site_aniso_label
    _atom_site_aniso_U_11
    _atom_site_aniso_U_22
    _atom_site_aniso_U_33
    _atom_site_aniso_U_12
    _atom_site_aniso_U_13
    _atom_site_aniso_U_23
    Cl1 0.01085(18) 0.0243(2) 0.0221(2) 0.00010(14) 0.00726(14) 0.00128(14)
    S1 0.00850(18) 0.01265(19) 0.01167(18) -0.00049(12) 0.00121(12) -0.00085(12)
    O1 0.0078(5) 0.0169(5) 0.0168(5) 0.0032(4) 0.0010(4) 0.0014(4)
    N1 0.0084(6) 0.0141(6) 0.0138(6) 0.0000(5) 0.0005(4) 0.0004(5)
    N2 0.0071(6) 0.0149(6) 0.0134(6) -0.0017(5) 0.0011(4) -0.0022(5)
    C1 0.0088(6) 0.0125(7) 0.0120(6) 0.0005(5) -0.0011(5) 0.0026(5)
    C2 0.0099(6) 0.0154(7) 0.0184(7) -0.0025(6) -0.0017(5) 0.0021(6)
    C3 0.0151(7) 0.0125(7) 0.0185(7) -0.0023(6) -0.0054(6) 0.0001(6)
    C4 0.0176(7) 0.0147(7) 0.0152(7) 0.0019(6) -0.0008(6) -0.0019(6)
    C5 0.0113(7) 0.0162(7) 0.0150(7) 0.0004(6) 0.0018(5) -0.0008(6)
    C6 0.0096(6) 0.0110(7) 0.0118(6) -0.0004(5) -0.0019(5) 0.0009(5)
    C7 0.0084(6) 0.0131(7) 0.0101(6) 0.0009(5) -0.0004(5) 0.0018(5)
    C8 0.0080(6) 0.0146(7) 0.0120(6) 0.0016(5) 0.0017(5) -0.0004(5)
    C9 0.0097(7) 0.0111(7) 0.0118(6) 0.0001(5) -0.0006(5) -0.0038(5)
    C10 0.0076(6) 0.0130(7) 0.0122(6) -0.0005(5) -0.0007(5) -0.0032(5)
    C11 0.0112(7) 0.0156(7) 0.0158(7) 0.0026(6) 0.0007(5) 0.0016(6)
    C12 0.0090(7) 0.0173(8) 0.0195(7) 0.0037(6) 0.0004(5) -0.0002(6)
    C13 0.0081(6) 0.0176(7) 0.0143(7) -0.0025(6) 0.0025(5) -0.0037(6)
    C14 0.0123(7) 0.0143(7) 0.0168(7) -0.0006(6) 0.0000(6) 0.0013(6)
    C15 0.0086(6) 0.0138(7) 0.0162(7) 0.0018(6) -0.0012(5) -0.0008(6)
_geom_special_details
;
All e.s.d.'s (except the e.s.d. in the dihedral angle between two l.s. planes)
are estimated using the full covariance matrix. The cell e.s.d.'s are taken
into account individually in the estimation of e.s.d.'s in distances, angles
and torsion angles; correlations between e.s.d.'s in cell parameters are only
used when they are defined by crystal symmetry. An approximate (isotropic)
treatment of cell e.s.d.'s is used for estimating e.s.d.'s involving l.s.
planes.
;
loop_
    _geom_bond_atom_site_label_1
    _geom_bond_atom_site_label_2
    _geom_bond_site_symmetry_2
    _geom_bond_distance
    _geom_bond_publ_flag
    Cl1 C13 . 1.7392(15) ?
    S1 C7 . 1.7548(15) ?
    S1 C8 . 1.7958(14) ?
    O1 C9 . 1.2187(17) ?
    N1 C7 . 1.3165(19) ?
    N1 C1 . 1.3955(19) ?
    N2 C7 . 1.3685(18) ?
    N2 C6 . 1.3843(19) ?
    N2 H2 . 0.88(2) ?
    C1 C2 . 1.399(2) ?
    C1 C6 . 1.404(2) ?
    C2 C3 . 1.386(2) ?
    C2 H2A . 0.9500 ?
    C3 C4 . 1.403(2) ?
    C3 H3 . 0.9500 ?
    C4 C5 . 1.388(2) ?
    C4 H4 . 0.9500 ?
    C5 C6 . 1.394(2) ?
    C5 H5 . 0.9500 ?
    C8 C9 . 1.518(2) ?
    C8 H8A . 0.9900 ?
    C8 H8B . 0.9900 ?
    C9 C10 . 1.4920(19) ?
    C10 C15 . 1.396(2) ?
    C10 C11 . 1.400(2) ?
    C11 C12 . 1.387(2) ?
    C11 H11 . 0.9500 ?
    C12 C13 . 1.384(2) ?
    C12 H12 . 0.9500 ?
    C13 C14 . 1.392(2) ?
    C14 C15 . 1.386(2) ?
    C14 H14 . 0.9500 ?
    C15 H15 . 0.9500 ?
loop_
    _geom_angle_atom_site_label_1
    _geom_angle_atom_site_label_2
    _geom_angle_atom_site_label_3
    _geom_angle_site_symmetry_1
    _geom_angle_site_symmetry_3
    _geom_angle
    _geom_angle_publ_flag
    C7 S1 C8 . . 98.65(7) ?
    C7 N1 C1 . . 103.95(12) ?
    C7 N2 C6 . . 106.36(12) ?
    C7 N2 H2 . . 127.0(14) ?
    C6 N2 H2 . . 126.0(14) ?
    N1 C1 C2 . . 129.61(13) ?
    N1 C1 C6 . . 110.45(12) ?
    C2 C1 C6 . . 119.92(13) ?
    C3 C2 C1 . . 117.78(14) ?
    C3 C2 H2A . . 121.1 ?
    C1 C2 H2A . . 121.1 ?
    C2 C3 C4 . . 121.42(14) ?
    C2 C3 H3 . . 119.3 ?
    C4 C3 H3 . . 119.3 ?
    C5 C4 C3 . . 121.76(14) ?
    C5 C4 H4 . . 119.1 ?
    C3 C4 H4 . . 119.1 ?
    C4 C5 C6 . . 116.30(13) ?
    C4 C5 H5 . . 121.8 ?
    C6 C5 H5 . . 121.8 ?
    N2 C6 C5 . . 132.02(14) ?
    N2 C6 C1 . . 105.14(12) ?
    C5 C6 C1 . . 122.81(14) ?
    N1 C7 N2 . . 114.09(13) ?
    N1 C7 S1 . . 125.23(11) ?
    N2 C7 S1 . . 120.58(11) ?
    C9 C8 S1 . . 113.32(10) ?
    C9 C8 H8A . . 108.9 ?
    S1 C8 H8A . . 108.9 ?
    C9 C8 H8B . . 108.9 ?
    S1 C8 H8B . . 108.9 ?
    H8A C8 H8B . . 107.7 ?
    O1 C9 C10 . . 120.76(13) ?
    O1 C9 C8 . . 121.77(13) ?
    C10 C9 C8 . . 117.46(12) ?
    C15 C10 C11 . . 119.33(13) ?
    C15 C10 C9 . . 118.61(13) ?
    C11 C10 C9 . . 122.04(13) ?
    C12 C11 C10 . . 120.44(14) ?
    C12 C11 H11 . . 119.8 ?
    C10 C11 H11 . . 119.8 ?
    C11 C12 C13 . . 119.20(14) ?
    C11 C12 H12 . . 120.4 ?
    C13 C12 H12 . . 120.4 ?
    C12 C13 C14 . . 121.44(14) ?
    C12 C13 Cl1 . . 119.16(11) ?
    C14 C13 Cl1 . . 119.40(12) ?
    C15 C14 C13 . . 119.06(14) ?
    C15 C14 H14 . . 120.5 ?
    C13 C14 H14 . . 120.5 ?
    C14 C15 C10 . . 120.53(13) ?
    C14 C15 H15 . . 119.7 ?
    C10 C15 H15 . . 119.7 ?
loop_
    _geom_torsion_atom_site_label_1
    _geom_torsion_atom_site_label_2
    _geom_torsion_atom_site_label_3
    _geom_torsion_atom_site_label_4
    _geom_torsion_site_symmetry_1
    _geom_torsion_site_symmetry_2
    _geom_torsion_site_symmetry_3
    _geom_torsion_site_symmetry_4
    _geom_torsion
    _geom_torsion_publ_flag
    C7 N1 C1 C2 . . . . 178.86(15) ?
    C7 N1 C1 C6 . . . . 0.28(15) ?
    N1 C1 C2 C3 . . . . -177.76(14) ?
    C6 C1 C2 C3 . . . . 0.7(2) ?
    C1 C2 C3 C4 . . . . -0.4(2) ?
    C2 C3 C4 C5 . . . . -0.2(2) ?
    C3 C4 C5 C6 . . . . 0.4(2) ?
    C7 N2 C6 C5 . . . . -178.12(15) ?
    C7 N2 C6 C1 . . . . 0.27(15) ?
    C4 C5 C6 N2 . . . . 178.08(15) ?
    C4 C5 C6 C1 . . . . -0.1(2) ?
    N1 C1 C6 N2 . . . . -0.35(16) ?
    C2 C1 C6 N2 . . . . -179.09(13) ?
    N1 C1 C6 C5 . . . . 178.23(13) ?
    C2 C1 C6 C5 . . . . -0.5(2) ?
    C1 N1 C7 N2 . . . . -0.10(16) ?
    C1 N1 C7 S1 . . . . -176.42(10) ?
    C6 N2 C7 N1 . . . . -0.12(17) ?
    C6 N2 C7 S1 . . . . 176.39(10) ?
    C8 S1 C7 N1 . . . . -11.63(14) ?
    C8 S1 C7 N2 . . . . 172.27(11) ?
    C7 S1 C8 C9 . . . . -79.85(11) ?
    S1 C8 C9 O1 . . . . -0.39(18) ?
    S1 C8 C9 C10 . . . . -179.50(10) ?
    O1 C9 C10 C15 . . . . 5.2(2) ?
    C8 C9 C10 C15 . . . . -175.68(13) ?
    O1 C9 C10 C11 . . . . -173.18(14) ?
    C8 C9 C10 C11 . . . . 5.9(2) ?
    C15 C10 C11 C12 . . . . -0.5(2) ?
    C9 C10 C11 C12 . . . . 177.87(13) ?
    C10 C11 C12 C13 . . . . 0.5(2) ?
    C11 C12 C13 C14 . . . . 0.1(2) ?
    C11 C12 C13 Cl1 . . . . 179.83(12) ?
    C12 C13 C14 C15 . . . . -0.8(2) ?
    Cl1 C13 C14 C15 . . . . 179.50(11) ?
    C13 C14 C15 C10 . . . . 0.8(2) ?
    C11 C10 C15 C14 . . . . -0.2(2) ?
    C9 C10 C15 C14 . . . . -178.60(13) ?
loop_
    _geom_hbond_atom_site_label_D
    _geom_hbond_atom_site_label_H
    _geom_hbond_atom_site_label_A
    _geom_hbond_site_symmetry_A
    _geom_hbond_distance_DH
    _geom_hbond_distance_HA
    _geom_hbond_distance_DA
    _geom_hbond_angle_DHA
    N2 H2 O1 2_556 0.88(2) 2.14(2) 2.9104(16) 144.9(19)
    N2 H2 S1 2_556 0.88(2) 2.69(2) 3.4073(12) 139.1(16)
    C8 H8a Cg1 6_556 0.99 2.89 3.5678(15) 126
    C8 H8b Cg2 4_555 0.99 2.76 3.4204(16) 125
