# Supplementary material for: 2-(1H-1,3-Benzodiazol-2-ylsulfan­yl)-1-(4-chloro­phen­yl)ethanone
Source: Acta Crystallogr Sect E Struct Rep Online. 2011 Sep 14;67(Pt 10):o2639. doi: 10.1107/S160053681103666X (PMC3201531; doi:10.1107/S160053681103666X)
Supplement: Supplementary file 2 [file e-67-o2639-Isup2.hkl]

# 
# h,k,l, Fc-squared, Fo-squared, sigma(Fo-squared) and status flag 
# 
data_I
_shelx_title '  C2/c' 
_shelx_refln_list_code          4 
_shelx_F_calc_maximum      289.24 
_exptl_crystal_F_000      1248.00 
_reflns_d_resolution_high  0.8011 
 
loop_ 
 _symmetry_equiv_pos_as_xyz 
 'x, y, z' 
 '-x, y, -z+1/2' 
 'x+1/2, y+1/2, z' 
 '-x+1/2, y+1/2, -z+1/2' 
 '-x, -y, -z' 
 'x, -y, z-1/2' 
 '-x+1/2, -y+1/2, -z' 
 'x+1/2, -y+1/2, z-1/2' 
 
_cell_length_a    27.3765 
_cell_length_b     9.2784 
_cell_length_c    10.3630 
_cell_angle_alpha  90.000 
_cell_angle_beta   93.087 
_cell_angle_gamma  90.000 
 
_shelx_F_squared_multiplier     1.000 
 
loop_ 
 _refln_index_h 
 _refln_index_k 
 _refln_index_l 
 _refln_F_squared_calc 
 _refln_F_squared_meas 
 _refln_F_squared_sigma 
 _refln_observed_status 
   2   0   0     3871.60     3460.07     23.55 o 
   4   0   0     2911.56     2844.59     30.24 o 
   6   0   0    61094.82    45478.37    150.11 o 
   8   0   0     6957.06     7087.01     69.88 o 
  10   0   0      477.11      554.20     22.75 o 
  12   0   0    22538.28    23378.95    165.29 o 
  14   0   0     2104.55     1620.30     45.41 o 
  16   0   0       69.52       45.36      9.64 o 
  18   0   0    18809.21    19903.69    187.56 o 
  20   0   0       51.93       63.07      8.07 o 
  22   0   0     9114.84     9300.26    106.22 o 
  24   0   0    12660.15    12656.82    325.70 o 
  26   0   0       38.06       60.27     18.37 o 
  28   0   0       86.23      125.53     22.47 o 
  30   0   0       12.86       23.64     11.85 o 
  32   0   0     6272.13     6239.75    106.26 o 
  34   0   0      369.25      308.65     18.23 o 
   1   1   0    15044.54    12613.36    118.30 o 
   3   1   0      490.14      473.12      8.08 o 
   5   1   0      656.42      595.75      9.16 o 
   7   1   0    10852.37    10350.15     31.08 o 
   9   1   0     6022.44     5858.90     29.54 o 
  11   1   0      656.43      680.14     11.09 o 
  13   1   0     1859.80     2284.53    117.41 o 
  15   1   0     3714.92     3905.24     53.94 o 
  17   1   0     7263.54     7319.94     78.04 o 
  19   1   0       86.03       85.08     10.04 o 
  21   1   0       41.34       46.93      8.32 o 
  23   1   0    12809.19    12993.90     83.87 o 
  25   1   0       40.91       71.91     12.20 o 
  27   1   0       32.37       59.52      9.72 o 
  29   1   0      159.25      170.91     16.90 o 
  31   1   0      208.31      280.20     17.93 o 
  33   1   0      605.90      640.51     21.07 o 
   0   2   0     4892.45     4679.16     39.11 o 
   2   2   0    17432.59    15426.89     58.93 o 
   4   2   0     7358.07     6897.64     38.90 o 
   6   2   0     2579.98     2540.67     29.15 o 
   8   2   0      666.38      632.24     12.88 o 
  10   2   0     6691.75     6219.35     53.60 o 
  12   2   0       91.45      153.97     10.04 o 
  14   2   0     1601.15     1615.40     33.72 o 
  16   2   0    35559.66    36127.21    642.31 o 
  18   2   0     1696.08     1796.78     57.94 o 
  20   2   0     1652.43     1661.07     25.96 o 
  22   2   0     1716.29     1805.86     28.34 o 
  24   2   0     2354.76     2378.61     49.63 o 
  26   2   0     1590.76     1704.93     41.63 o 
  28   2   0     4819.31     5051.52     67.22 o 
  30   2   0     2512.05     2483.85     50.90 o 
  32   2   0       70.33       66.24      6.36 o 
   1   3   0       42.10       57.70      3.83 o 
   3   3   0      513.80      413.70     10.45 o 
   5   3   0    10072.40     9962.39     56.10 o 
   7   3   0     6512.28     6439.61     65.52 o 
   9   3   0       27.46       45.51      5.57 o 
  11   3   0     2266.20     2050.16     39.99 o 
  13   3   0     1871.59     2320.83     40.15 o 
  15   3   0     5146.79     5567.17    156.94 o 
  17   3   0      196.83      253.97     16.15 o 
  19   3   0     3226.76     3193.42     42.64 o 
  21   3   0       10.96        3.27      7.39 o 
  23   3   0     2430.22     2380.46     41.67 o 
  25   3   0     4733.60     4928.49     59.23 o 
  27   3   0     2701.20     2751.73     47.96 o 
  29   3   0     2676.28     2609.53     36.29 o 
  31   3   0      348.95      400.15     13.20 o 
   0   4   0    22668.57    19837.53     77.39 o 
   2   4   0      840.74      809.37     16.14 o 
   4   4   0       85.28      104.32      6.43 o 
   6   4   0     6536.07     6769.43     98.45 o 
   8   4   0     9551.41     9667.92     94.44 o 
  10   4   0        7.67       31.46      4.40 o 
  12   4   0     4676.16     4435.73     51.34 o 
  14   4   0     1967.17     2042.79     40.31 o 
  16   4   0      786.61      720.46     22.04 o 
  18   4   0    11513.59    11139.73    103.76 o 
  20   4   0     4026.95     4074.48     98.09 o 
  22   4   0       49.73       56.20     11.55 o 
  24   4   0     2138.17     2099.19     43.93 o 
  26   4   0     2832.24     2897.91     47.58 o 
  28   4   0       32.28       32.42      7.88 o 
  30   4   0     1567.75     1457.73     41.45 o 
   1   5   0     2286.68     2121.23     35.21 o 
   3   5   0     5495.96     5400.78     73.31 o 
   5   5   0     6108.15     5977.59     63.64 o 
   7   5   0     2011.10     2312.45     41.03 o 
   9   5   0     6907.89     6676.48    100.64 o 
  11   5   0       10.45       16.27      5.30 o 
  13   5   0       73.12      101.36     13.24 o 
  15   5   0     2202.46     2117.05     38.78 o 
  17   5   0     3497.37     3148.20     62.52 o 
  19   5   0     3714.96     3696.73     71.50 o 
  21   5   0      795.53      908.86     36.05 o 
  23   5   0     4751.29     4801.74     66.48 o 
  25   5   0      359.45      418.39     19.12 o 
  27   5   0      668.77      737.49     26.32 o 
  29   5   0      248.19      253.31     20.45 o 
   0   6   0     8290.61     7879.18    132.07 o 
   2   6   0    14496.87    14844.26    158.25 o 
   4   6   0        5.31       15.39      5.37 o 
   6   6   0     5456.61     5823.25     68.86 o 
   8   6   0     3444.51     3260.81     50.65 o 
  10   6   0     1094.88     1108.33     23.46 o 
  12   6   0      184.70      225.05     10.94 o 
  14   6   0       10.12       21.25      7.39 o 
  16   6   0      702.21      734.71     31.62 o 
  18   6   0     1461.14     1350.92     43.11 o 
  20   6   0        3.64       48.18     27.25 o 
  22   6   0     1540.86     1611.15     36.62 o 
  24   6   0     3256.12     3312.09     48.23 o 
  26   6   0      934.61      951.75     41.39 o 
  28   6   0      270.78      194.26     15.74 o 
   1   7   0     5309.74     5326.54     55.44 o 
   3   7   0      948.16      904.46     23.12 o 
   5   7   0      331.10      276.02     13.13 o 
   7   7   0     4383.45     4461.06     73.50 o 
   9   7   0      869.96      928.53     27.89 o 
  11   7   0     4946.70     4992.08     65.62 o 
  13   7   0      289.54      333.87     38.05 o 
  15   7   0     3744.28     3949.87     71.77 o 
  17   7   0      473.34      521.36     26.27 o 
  19   7   0     4606.26     4578.55     73.40 o 
  21   7   0     2474.25     2380.80     40.34 o 
  23   7   0     1382.87     1435.22     36.32 o 
  25   7   0     1916.28     1972.05     49.19 o 
   0   8   0      514.29      514.52     35.65 o 
   2   8   0     2478.42     2511.69     54.38 o 
   4   8   0     2120.56     2257.04     51.57 o 
   6   8   0      337.60      361.66     21.28 o 
   8   8   0      433.16      432.39     23.76 o 
  10   8   0     1398.36     1449.76     35.31 o 
  12   8   0       49.69       42.73     10.95 o 
  14   8   0        8.55       40.65     30.24 o 
  16   8   0     1023.75     1082.59     34.55 o 
  18   8   0     2479.25     2634.46     53.60 o 
  20   8   0     1014.52      990.38     28.11 o 
  22   8   0     3166.04     2998.49     41.70 o 
   1   9   0        8.87       19.36      7.57 o 
   3   9   0      504.29      499.60     24.17 o 
   5   9   0     7450.42     7388.18     96.21 o 
   7   9   0     1628.59     1664.86     42.87 o 
   9   9   0     1089.88     1048.25     44.65 o 
  11   9   0      436.32      417.67     32.10 o 
  13   9   0       47.09       50.42     13.73 o 
  15   9   0      354.95      377.43     19.59 o 
  17   9   0     3486.47     3299.02     70.26 o 
  19   9   0      578.66      491.66     24.02 o 
   0  10   0     4756.25     4631.04     88.05 o 
   2  10   0      130.70      127.26     16.22 o 
   4  10   0      233.21      229.43     20.86 o 
   6  10   0     5778.16     5846.57    106.64 o 
   8  10   0      181.35      164.23     19.27 o 
  10  10   0      856.04      874.02     38.91 o 
  12  10   0     1020.30      975.45     33.00 o 
  14  10   0      133.52      105.32      8.36 o 
   1  11   0      552.81      468.35     24.63 o 
   3  11   0      568.28      524.29     25.65 o 
   5  11   0     1543.21     1398.64     39.66 o 
   7  11   0     1982.99     1868.42     43.70 o 
   9  11   0       15.01       11.70      5.10 o 
 -33   1   1      264.05      276.63     14.14 o 
 -31   1   1     1207.12     1155.88     34.65 o 
 -29   1   1        5.93       23.11      9.34 o 
 -27   1   1       11.73       11.41      7.29 o 
 -25   1   1      457.43      526.32     24.40 o 
 -23   1   1     7573.51     7357.66     57.86 o 
 -21   1   1    14445.41    14615.63    106.03 o 
 -19   1   1     3151.33     3002.88     53.12 o 
 -17   1   1     6586.93     6982.69    103.54 o 
 -15   1   1     1953.72     2258.08     52.89 o 
 -13   1   1      562.03      574.06     15.17 o 
 -11   1   1     7127.88     8040.12     60.35 o 
  -9   1   1    24721.49    23745.36     79.86 o 
  -7   1   1     6897.27     6888.34     41.35 o 
  -5   1   1     5962.85     5332.70     46.82 o 
  -3   1   1    11550.76    10533.45    178.34 o 
  -1   1   1        4.98        6.12      1.52 o 
   1   1   1     8334.14     7955.95     27.30 o 
   3   1   1    11015.56    10288.54     84.83 o 
   5   1   1    14925.64    14471.65     57.02 o 
   7   1   1    17265.06    16061.13    156.17 o 
   9   1   1     5281.57     5190.21     46.07 o 
  11   1   1    21429.45    22609.84     87.73 o 
  13   1   1       71.43      128.98      9.65 o 
  15   1   1      527.78      699.99     23.38 o 
  17   1   1      420.20      547.19     22.50 o 
  19   1   1     5691.74     6105.32     80.02 o 
  21   1   1     3861.12     3978.92     45.93 o 
  23   1   1     2801.05     3063.69     62.48 o 
  25   1   1    10847.66    10964.91    108.29 o 
  27   1   1     9445.33     9753.08    148.81 o 
  29   1   1     1605.35     1621.18     49.05 o 
  31   1   1       17.89       13.95      7.08 o 
  33   1   1        1.39        7.75      6.05 o 
 -32   2   1       25.10       21.18      4.10 o 
 -30   2   1      757.58      737.20     27.96 o 
 -28   2   1        2.55        3.56      5.83 o 
 -26   2   1       12.19       17.74      7.34 o 
 -24   2   1      318.46      397.80     18.17 o 
 -22   2   1     2419.00     2357.44     32.16 o 
 -20   2   1        1.63        7.40      3.75 o 
 -18   2   1     2114.93     2175.48     51.77 o 
 -16   2   1     1607.50     2076.98     40.00 o 
 -14   2   1     4361.34     4637.14     79.42 o 
 -12   2   1     1205.65     1222.79     20.45 o 
 -10   2   1        1.54       10.66      3.84 o 
  -8   2   1      263.66      210.84      8.25 o 
  -6   2   1     2414.42     2165.25     22.13 o 
  -4   2   1     2672.92     2566.74     28.59 o 
  -2   2   1      274.76      321.76      5.68 o 
   0   2   1      169.97      158.05      5.32 o 
   4   2   1     4309.74     4333.04     37.68 o 
   6   2   1      926.42      958.97     14.62 o 
   8   2   1     2972.25     3166.75     34.89 o 
  10   2   1     1391.84     1468.43     34.94 o 
  12   2   1      477.45      726.88     20.92 o 
  14   2   1      742.99      795.83     32.48 o 
  16   2   1      327.18      325.30     17.14 o 
  18   2   1     1188.52     1275.16     35.59 o 
  20   2   1        1.08       48.53     23.18 o 
  22   2   1      401.75      401.03     13.79 o 
  24   2   1     1183.47     1220.85     44.60 o 
  26   2   1     1806.81     1867.33     43.75 o 
  28   2   1      787.18      760.06     31.79 o 
  30   2   1      126.02      124.87     12.61 o 
  32   2   1      153.47      141.58      8.55 o 
 -31   3   1      291.70      320.96     15.41 o 
 -29   3   1      322.52      341.60     13.17 o 
 -27   3   1       35.57       38.42      7.77 o 
 -25   3   1     3652.36     3729.38     51.38 o 
 -23   3   1     3863.35     3974.20     53.65 o 
 -21   3   1      601.47      619.36     20.14 o 
 -19   3   1      614.72      603.65     23.08 o 
 -17   3   1     1905.61     2001.18     61.19 o 
 -15   3   1     1308.85     1537.88     50.33 o 
 -13   3   1     1933.71     1984.04     29.52 o 
 -11   3   1      571.13      593.12     22.75 o 
  -9   3   1     2038.15     2279.86     26.82 o 
  -7   3   1    17821.70    17029.54     76.10 o 
  -5   3   1     3941.36     3635.68    122.91 o 
  -3   3   1      621.68      576.25     11.12 o 
  -1   3   1     7779.83     7376.92     28.11 o 
   1   3   1       88.25       86.19      4.41 o 
   3   3   1     2079.18     2078.70     27.34 o 
   5   3   1       48.52       92.68      5.82 o 
   7   3   1     3596.85     3529.27     56.97 o 
   9   3   1     7282.12     7746.87     60.71 o 
  11   3   1    10875.16    11125.53     80.12 o 
  13   3   1       96.98       81.34      8.38 o 
  15   3   1      136.78       92.00     13.60 o 
  17   3   1     3924.78     3917.06     77.48 o 
  19   3   1     4727.04     4542.31     63.10 o 
  21   3   1     4634.21     4277.03     48.37 o 
  23   3   1      157.76      146.61     11.14 o 
  25   3   1     3400.72     3384.05     55.89 o 
  27   3   1      124.87      114.40     20.49 o 
  29   3   1       75.08       82.14      8.42 o 
  31   3   1      741.16      771.51     17.84 o 
 -30   4   1      795.14      858.36     38.36 o 
 -28   4   1     1348.93     1388.05     57.58 o 
 -26   4   1      438.61      501.75     17.60 o 
 -24   4   1     4412.13     4479.71     54.40 o 
 -22   4   1      457.28      449.93     38.71 o 
 -20   4   1      369.90      339.64     21.48 o 
 -18   4   1      317.90      324.69     20.08 o 
 -16   4   1     3371.05     3187.45     57.65 o 
 -14   4   1     8314.13     8877.72    159.80 o 
 -12   4   1     6578.14     7096.48     70.45 o 
 -10   4   1     1711.31     2176.00     30.08 o 
  -8   4   1       68.11       91.18      7.32 o 
  -6   4   1        0.54       10.59      2.76 o 
  -4   4   1     9962.54     9644.34     96.25 o 
  -2   4   1    10995.53    10702.26     75.60 o 
   0   4   1       48.74       67.63      4.30 o 
   2   4   1     9032.20     8587.34     47.16 o 
   4   4   1       36.76       66.21      4.79 o 
   6   4   1      700.86      838.95     16.92 o 
   8   4   1     2770.94     2672.15     32.04 o 
  10   4   1     7429.31     7791.30     67.62 o 
  12   4   1      918.26     1151.83     31.62 o 
  14   4   1      248.19      212.58     13.65 o 
  16   4   1     7724.23     7755.30     93.75 o 
  18   4   1     2649.77     2888.50     46.41 o 
  20   4   1      989.29      982.83     25.17 o 
  22   4   1     2163.88     1935.60     55.22 o 
  24   4   1        6.83       13.16      6.65 o 
  26   4   1      121.64      118.84     10.63 o 
  28   4   1       10.35       18.77      7.21 o 
  30   4   1     2999.67     2780.40     61.05 o 
 -29   5   1     1073.61     1149.35     42.67 o 
 -27   5   1     1049.12     1125.63     49.72 o 
 -25   5   1      969.22     1004.43     36.93 o 
 -23   5   1     4190.78     4209.27    112.72 o 
 -21   5   1       78.37       97.58     12.68 o 
 -19   5   1      739.14      681.28     46.06 o 
 -17   5   1     4405.63     4227.95     71.05 o 
 -15   5   1     3615.76     3630.81     67.05 o 
 -13   5   1      866.40      936.21     22.16 o 
 -11   5   1     1265.52     1475.94     36.26 o 
  -9   5   1     6645.74     6934.74     76.36 o 
  -7   5   1      124.91      121.75      9.67 o 
  -5   5   1      244.09      197.65     12.07 o 
  -3   5   1      178.73      267.51     14.08 o 
  -1   5   1     4199.72     4407.29     55.23 o 
   1   5   1     3006.00     3025.91     27.91 o 
   3   5   1     3802.78     3666.64     36.03 o 
   5   5   1     3139.09     3101.79     41.11 o 
   7   5   1     4298.62     4755.87     44.99 o 
   9   5   1     9525.04     9671.36     84.59 o 
  11   5   1      901.27      963.65     26.14 o 
  13   5   1      704.80      728.87     18.37 o 
  15   5   1     1158.61     1199.19     26.54 o 
  17   5   1      324.74      291.65     13.77 o 
  19   5   1     1685.95     1652.88     48.97 o 
  21   5   1     1042.60     1082.68     32.65 o 
  23   5   1     2843.57     2707.71     50.09 o 
  25   5   1      267.55      260.35     18.54 o 
  27   5   1      162.08      167.90     13.59 o 
  29   5   1     1066.05      953.48     33.06 o 
 -28   6   1      349.44      368.87     22.21 o 
 -26   6   1      624.41      642.20     24.96 o 
 -24   6   1      273.13      295.03     19.59 o 
 -22   6   1        1.90        3.41     11.76 o 
 -20   6   1     2836.72     2809.63     91.57 o 
 -18   6   1     4594.15     4706.07    119.13 o 
 -16   6   1      216.04      233.62     27.91 o 
 -14   6   1     3498.91     3536.95     54.39 o 
 -12   6   1     6549.64     6720.45     74.69 o 
 -10   6   1     2957.95     3239.38     52.97 o 
  -8   6   1     4954.08     5135.21     69.41 o 
  -6   6   1       34.66       62.16      8.74 o 
  -4   6   1     8829.90     9168.50     87.32 o 
  -2   6   1      199.78      208.58     13.83 o 
   0   6   1     9088.93     8702.78    137.58 o 
   2   6   1     1168.94     1249.57     53.62 o 
   4   6   1     2180.71     2114.57     70.45 o 
   6   6   1    12134.72    12144.15    169.47 o 
   8   6   1       28.33       57.36     13.43 o 
  10   6   1      319.41      338.41     16.81 o 
  12   6   1      108.82      131.44     15.26 o 
  14   6   1     9090.69     9353.37    110.00 o 
  16   6   1     1215.74     1345.54     60.40 o 
  18   6   1     2488.89     2618.25     49.59 o 
  20   6   1      486.58      516.05     23.72 o 
  22   6   1       75.37       86.85     11.42 o 
  24   6   1     1947.06     1923.52     36.58 o 
  26   6   1     4761.34     5033.85    225.99 o 
 -25   7   1      939.87      947.91     26.36 o 
 -23   7   1     1410.76     1432.29     37.39 o 
 -21   7   1      543.36      509.53     36.12 o 
 -19   7   1     1881.48     1957.80     51.81 o 
 -17   7   1    13896.74    14585.28    205.69 o 
 -15   7   1     1663.64     1808.80     72.63 o 
 -13   7   1       87.05       85.41     18.10 o 
 -11   7   1     2402.66     2461.57     58.88 o 
  -9   7   1     2958.59     3010.23     63.43 o 
  -7   7   1     3308.72     3301.51     80.31 o 
  -5   7   1       53.00       59.93      6.42 o 
  -3   7   1       45.50       50.59      7.61 o 
  -1   7   1      524.28      464.04     19.83 o 
   1   7   1     1046.37     1099.91     36.72 o 
   3   7   1     1932.51     2061.68     48.47 o 
   5   7   1     1009.97     1045.58     33.70 o 
   7   7   1     3369.28     3367.32     62.69 o 
   9   7   1      145.82      148.56     33.87 o 
  11   7   1      152.15      164.90     15.83 o 
  13   7   1     1982.42     2045.34     52.28 o 
  15   7   1      913.64      974.69     41.20 o 
  17   7   1      336.79      367.58     18.48 o 
  19   7   1       45.70       50.78      7.48 o 
  21   7   1      793.44      755.55     22.66 o 
  23   7   1       18.45       35.18      6.30 o 
  25   7   1     1513.12     1371.78     52.32 o 
 -24   8   1     2860.96     3020.50     55.19 o 
 -22   8   1       28.15       40.84      6.75 o 
 -20   8   1     2602.23     2580.55     47.57 o 
 -18   8   1      137.31      171.55     15.75 o 
 -16   8   1     7416.45     8092.46    144.41 o 
 -14   8   1      630.83      660.38     43.24 o 
 -12   8   1     1205.67     1338.34     60.98 o 
 -10   8   1     2906.64     2978.14     64.65 o 
  -8   8   1      860.78      803.69     47.94 o 
  -6   8   1      190.11      180.88     23.82 o 
  -4   8   1     3336.64     3479.59     95.76 o 
  -2   8   1     2138.58     2131.15     74.31 o 
   0   8   1       81.35      110.14     18.82 o 
   2   8   1     2659.32     2926.58    309.20 o 
   4   8   1      684.85      730.95     29.73 o 
   6   8   1       73.73       94.91     12.14 o 
   8   8   1     1006.56     1186.13    104.73 o 
  10   8   1       38.58       39.05      9.09 o 
  12   8   1      175.43      149.10     14.73 o 
  14   8   1     1094.62     1128.24     37.66 o 
  16   8   1     3164.30     3317.61     49.59 o 
  18   8   1        2.73        3.94      4.80 o 
  20   8   1      720.94      692.04     23.31 o 
  22   8   1     1650.56     1567.81     42.61 o 
 -21   9   1        4.70       12.44      5.02 o 
 -19   9   1      925.45      889.13     33.94 o 
 -17   9   1      836.05      830.22     26.66 o 
 -15   9   1      632.76      691.95     38.56 o 
 -13   9   1       23.55       23.29     11.99 o 
 -11   9   1       11.55       21.63     11.20 o 
  -9   9   1      387.73      407.18     25.26 o 
  -7   9   1     2163.91     2201.57     75.04 o 
  -5   9   1     3109.90     3214.91     90.32 o 
  -3   9   1      408.70      414.69     33.67 o 
  -1   9   1     5764.53     5842.40    120.21 o 
   1   9   1     1763.68     1764.31     65.91 o 
   3   9   1       76.71       89.06     17.29 o 
   5   9   1     2776.53     2850.44     55.99 o 
   7   9   1      830.19      825.75     34.01 o 
   9   9   1     2045.41     2091.17     49.36 o 
  11   9   1     1947.46     1956.01     95.88 o 
  13   9   1       92.15       69.11      7.27 o 
  15   9   1      400.20      395.72     14.89 o 
  17   9   1     1573.92     1411.95     28.88 o 
 -16  10   1      434.18      374.94     17.93 o 
 -14  10   1     2131.27     2126.52    100.00 o 
 -12  10   1       47.88       50.56     11.54 o 
 -10  10   1       11.76       24.55     10.11 o 
  -8  10   1       43.63       31.91     10.75 o 
  -6  10   1       13.82       20.37     10.46 o 
  -4  10   1      703.70      683.00     37.03 o 
  -2  10   1       53.44       54.28     12.23 o 
   0  10   1      505.67      516.56     32.40 o 
   2  10   1      119.32      118.19     16.56 o 
   4  10   1       72.91       94.55     10.39 o 
   6  10   1      547.41      526.56     21.84 o 
   8  10   1     4796.06     4593.76     59.59 o 
  10  10   1     1662.63     1543.74     73.65 o 
  12  10   1     1621.25     1685.22     46.70 o 
  -9  11   1     3464.18     3381.54     56.50 o 
  -7  11   1      538.38      514.39     24.17 o 
  -5  11   1      953.26      900.40     33.27 o 
  -3  11   1     1573.48     1531.81     44.15 o 
  -1  11   1        2.89       -0.29      4.54 o 
   1  11   1     1927.67     1728.77     42.01 o 
   3  11   1     2255.86     2040.17     44.51 o 
   5  11   1       26.76       21.98      6.23 o 
 -34   0   2     3470.90     3827.71     59.71 o 
 -32   0   2     8157.10     8533.61    120.69 o 
 -30   0   2     1682.46     1777.48     66.04 o 
 -28   0   2      850.11      697.69     46.93 o 
 -26   0   2    11549.90    12345.22    133.03 o 
 -24   0   2     4925.78     4978.85     84.96 o 
 -22   0   2      860.18      941.86     28.22 o 
 -20   0   2     2720.56     2697.52     65.26 o 
 -18   0   2    11202.81    11016.80    137.29 o 
 -16   0   2     1654.39     1976.50     54.16 o 
 -14   0   2    44809.70    43402.64    232.39 o 
 -12   0   2    16933.54    16422.79    130.93 o 
 -10   0   2        1.70       12.97      4.38 o 
  -8   0   2    17023.50    15552.13    100.62 o 
  -6   0   2       18.78       23.61      4.17 o 
  -4   0   2      275.54      252.09      9.78 o 
  -2   0   2     6243.85     5327.76     37.66 o 
   0   0   2      204.75      273.76     15.75 o 
   2   0   2    16050.50    15215.35     48.93 o 
   6   0   2    26992.47    23704.97    118.99 o 
   8   0   2     6481.51     5791.08     66.62 o 
  10   0   2     1259.29     1194.31     34.05 o 
  12   0   2      447.11      251.07     17.78 o 
  14   0   2      894.11      806.12     34.28 o 
  16   0   2      673.01      753.25     36.18 o 
  18   0   2    23054.23    22730.75    150.01 o 
  20   0   2      412.78      415.43     19.23 o 
  22   0   2      118.98      147.10     15.17 o 
  24   0   2     1540.04     1767.53     77.12 o 
  26   0   2     7508.75     7914.41    160.69 o 
  28   0   2      433.71      440.10     37.38 o 
  30   0   2      528.56      556.39     37.00 o 
  32   0   2     1916.46     1972.14     56.11 o 
 -33   1   2     2159.56     2123.92     36.39 o 
 -31   1   2     1945.99     1958.08     43.99 o 
 -29   1   2     1562.65     1517.65     44.81 o 
 -27   1   2     5353.69     5327.55     72.05 o 
 -25   1   2     6498.53     6465.91     82.01 o 
 -23   1   2       21.19       27.98      4.87 o 
 -21   1   2        0.38       11.70      5.55 o 
 -19   1   2      204.13      225.46     14.63 o 
 -17   1   2     7264.33     7266.78    128.98 o 
 -15   1   2     1889.69     1751.45     26.18 o 
 -13   1   2      539.60      471.95     12.91 o 
 -11   1   2     6391.32     6702.90     37.52 o 
  -9   1   2      754.71      595.65     13.65 o 
  -7   1   2      170.76      176.76      6.08 o 
  -5   1   2      192.19      210.31      5.81 o 
  -3   1   2    10493.61     9538.42     34.11 o 
  -1   1   2    20584.29    17659.35     85.77 o 
   1   1   2      383.98      325.31     10.70 o 
   3   1   2     3638.14     3481.08     78.93 o 
   5   1   2    48274.48    43101.50    504.98 o 
   7   1   2     1320.68     1306.98     22.49 o 
   9   1   2    12545.73    12184.51     73.10 o 
  11   1   2      847.48      699.69     19.67 o 
  13   1   2      322.61      246.78     13.22 o 
  15   1   2     1838.41     1763.87     30.57 o 
  17   1   2     8528.89     8855.51    226.17 o 
  19   1   2      986.80     1025.55     22.24 o 
  21   1   2       39.26       53.40      6.36 o 
  23   1   2      928.99      984.48     32.93 o 
  25   1   2     1149.34     1259.44     45.71 o 
  27   1   2     1449.92     1582.07     49.35 o 
  29   1   2     1216.54     1257.85     40.57 o 
  31   1   2      186.24      314.25     92.46 o 
  33   1   2     2292.70     2318.57     35.36 o 
 -32   2   2      165.34      183.29     22.82 o 
 -30   2   2     2274.84     2220.45     38.55 o 
 -28   2   2     2085.59     2157.15     42.95 o 
 -26   2   2       14.48       33.03     11.15 o 
 -24   2   2     1404.22     1330.44     31.97 o 
 -22   2   2     4216.25     4018.26     52.49 o 
 -20   2   2       88.88       78.71      7.41 o 
 -18   2   2     3852.29     3968.27     59.00 o 
 -16   2   2    21086.43    20939.36    408.66 o 
 -14   2   2        4.93       12.36      4.76 o 
 -12   2   2      799.89      732.27     15.49 o 
 -10   2   2    50072.73    47825.92    292.58 o 
  -8   2   2     3570.48     3701.43     58.54 o 
  -6   2   2     2961.85     2818.18     47.37 o 
  -4   2   2    12015.00    11177.46     71.48 o 
  -2   2   2     7256.55     6510.96     63.64 o 
   0   2   2     1119.77     1121.30     26.17 o 
   4   2   2     3206.54     3136.00     27.42 o 
   6   2   2     9508.97    10000.81     54.38 o 
   8   2   2    20969.23    21761.25    202.46 o 
  10   2   2     8183.14     8424.76     65.32 o 
  12   2   2     6657.74     7436.92    109.11 o 
  14   2   2      795.07      753.89     23.86 o 
  16   2   2     1263.20     1006.00     38.98 o 
  18   2   2       34.14       54.46      5.92 o 
  20   2   2     8860.74     9089.38     94.84 o 
  22   2   2       71.04      101.00     11.88 o 
  24   2   2     3102.43     3224.29     58.04 o 
  26   2   2     5316.35     5506.18     89.48 o 
  28   2   2      347.37      335.91     21.45 o 
  30   2   2      208.09      257.27     16.52 o 
  32   2   2       32.46       40.92      4.92 o 
 -31   3   2      185.64      194.23     13.22 o 
 -29   3   2      111.03      111.69      9.39 o 
 -27   3   2     1092.65     1030.58     29.02 o 
 -25   3   2      140.59      153.01     11.29 o 
 -23   3   2       41.98       49.82      9.54 o 
 -21   3   2     5894.54     5426.30     65.03 o 
 -19   3   2     1706.99     1743.34     34.15 o 
 -17   3   2      456.06      480.59     22.76 o 
 -15   3   2     4711.64     4631.27     58.20 o 
 -13   3   2      618.37      690.75     16.88 o 
 -11   3   2     5562.60     6067.23     89.22 o 
  -9   3   2    12681.83    13421.93    125.46 o 
  -7   3   2    12459.81    11965.40    112.77 o 
  -5   3   2      353.76      361.80     12.37 o 
  -3   3   2     1809.86     1918.45     28.44 o 
  -1   3   2    13301.26    11825.95    182.88 o 
   1   3   2    14090.22    13068.17     94.84 o 
   3   3   2       24.72       42.16      7.08 o 
   5   3   2      221.81      198.63      8.19 o 
   7   3   2     2622.61     2385.84     30.86 o 
   9   3   2      999.61     1356.74     25.95 o 
  11   3   2     1450.69     1376.05     28.82 o 
  13   3   2     5626.01     6039.90     65.30 o 
  15   3   2     3509.08     3514.59     54.25 o 
  17   3   2     1883.19     1693.66     29.99 o 
  19   3   2     3390.64     3191.21     35.73 o 
  21   3   2     7887.71     7853.04    101.63 o 
  23   3   2     3599.95     3715.94     59.38 o 
  25   3   2     8650.06     8982.92     90.35 o 
  27   3   2      662.44      702.31     28.39 o 
  29   3   2      573.93      574.46     18.87 o 
  31   3   2      114.51      117.27      6.93 o 
 -30   4   2      783.66      816.55     36.14 o 
 -28   4   2      647.50      654.24     38.52 o 
 -26   4   2     1491.98     1697.38     36.82 o 
 -24   4   2     1753.43     1764.98     47.54 o 
 -22   4   2     3948.07     3875.97    108.71 o 
 -20   4   2      753.93      740.96     47.40 o 
 -18   4   2     1900.55     1760.91     45.85 o 
 -16   4   2     1564.63     1569.55     41.55 o 
 -14   4   2     6036.47     5772.08    102.21 o 
 -12   4   2      698.49      631.32     22.95 o 
 -10   4   2        7.24       11.85      6.68 o 
  -8   4   2      192.25       87.68     11.76 o 
  -6   4   2     1698.88     1540.22     63.05 o 
  -4   4   2     5067.65     5578.81    128.63 o 
  -2   4   2       13.27       29.37      5.36 o 
   0   4   2    36245.00    34139.59    144.24 o 
   2   4   2      263.47      248.53     10.13 o 
   4   4   2     4257.08     4320.66     34.81 o 
   6   4   2      966.76      824.51     18.85 o 
   8   4   2     2302.95     2298.27     33.93 o 
  10   4   2     2748.82     2885.52     41.67 o 
  12   4   2     6813.97     7269.97     71.53 o 
  14   4   2      648.44      613.65     22.49 o 
  16   4   2       88.90       77.10      7.90 o 
  18   4   2    11082.05    11112.44     86.83 o 
  20   4   2       52.01       36.02      9.33 o 
  22   4   2      624.14      635.09     31.39 o 
  24   4   2     1825.70     1906.98     40.94 o 
  26   4   2      802.87      840.42     25.37 o 
  28   4   2      403.98      372.85     28.04 o 
  30   4   2       60.09       73.77     11.26 o 
 -29   5   2        4.56       27.42      8.74 o 
 -27   5   2     4354.02     4358.46     95.64 o 
 -25   5   2      579.86      645.78     29.39 o 
 -23   5   2     3434.27     3545.24    101.93 o 
 -21   5   2    10138.29    10286.42    177.40 o 
 -19   5   2      999.24      934.80     54.17 o 
 -17   5   2     2419.27     2467.26     55.07 o 
 -15   5   2     1989.71     2039.30     48.33 o 
 -13   5   2      269.44      327.55     13.59 o 
 -11   5   2      526.34      582.63     23.62 o 
  -9   5   2     2627.64     2526.31     63.70 o 
  -7   5   2      129.68      208.41     12.46 o 
  -5   5   2     9238.72     9260.71    277.08 o 
  -3   5   2     4919.89     4619.66    108.76 o 
  -1   5   2      512.84      648.66     22.56 o 
   1   5   2     3718.62     3993.26     43.19 o 
   3   5   2      342.07      264.01     14.47 o 
   5   5   2     5384.11     5272.53     64.75 o 
   7   5   2     1066.90     1024.44     38.32 o 
   9   5   2     7205.14     7169.44    105.96 o 
  11   5   2      362.87      392.40     26.72 o 
  13   5   2     3212.63     3328.89     58.66 o 
  15   5   2      110.36      106.98     10.08 o 
  17   5   2    12508.67    12400.19    180.61 o 
  19   5   2     3279.40     3287.62     55.83 o 
  21   5   2     3180.26     3160.17     54.48 o 
  23   5   2     7812.95     7669.81    130.56 o 
  25   5   2       23.02       22.53      7.36 o 
  27   5   2     2107.35     2026.75     61.09 o 
  29   5   2        1.95        6.02      5.15 o 
 -28   6   2     3573.72     3600.12     66.01 o 
 -26   6   2      426.81      438.38     20.55 o 
 -24   6   2      143.00      175.90     27.66 o 
 -22   6   2     1542.38     1608.93     66.51 o 
 -20   6   2       74.74      107.72     20.51 o 
 -18   6   2     2912.00     3072.23     96.11 o 
 -16   6   2     8886.01     9245.74    164.50 o 
 -14   6   2      102.58      100.80     12.36 o 
 -12   6   2      279.02      283.95     13.42 o 
 -10   6   2     1517.11     1373.99     32.11 o 
  -8   6   2       93.63      127.43     12.11 o 
  -6   6   2      585.45      627.20     23.63 o 
  -4   6   2       15.21       15.31      5.07 o 
  -2   6   2      533.26      687.18     19.15 o 
   0   6   2     1361.19     1390.61     91.31 o 
   2   6   2     3387.89     3353.46     96.88 o 
   4   6   2      236.79      278.43     24.69 o 
   6   6   2     1448.02     1423.52     45.96 o 
   8   6   2      845.58      903.03     44.72 o 
  10   6   2     3518.13     3724.35     64.94 o 
  12   6   2     1666.72     1655.50     45.09 o 
  14   6   2       20.55       47.51     20.58 o 
  16   6   2     4157.18     4333.11     62.38 o 
  18   6   2     2230.50     2318.20     44.83 o 
  20   6   2     1529.55     1610.45     36.84 o 
  22   6   2      640.08      653.54     22.51 o 
  24   6   2     1407.27     1403.62     43.91 o 
  26   6   2      803.46      811.63     35.65 o 
 -25   7   2     3318.13     3269.20     48.12 o 
 -23   7   2      101.85       98.19     10.92 o 
 -21   7   2     2477.51     2660.78     80.16 o 
 -19   7   2      130.25      151.72     23.18 o 
 -17   7   2      290.04      347.46     21.70 o 
 -15   7   2     7547.80     7857.55    150.68 o 
 -13   7   2      154.30      166.88     17.14 o 
 -11   7   2     1144.28     1171.63     41.36 o 
  -9   7   2        0.84        4.51      5.33 o 
  -7   7   2     3951.41     3912.69     55.26 o 
  -5   7   2     5772.17     5870.07    155.15 o 
  -3   7   2       20.97       30.72      6.03 o 
  -1   7   2     1319.73     1251.42     39.44 o 
   1   7   2      434.92      427.85     24.04 o 
   3   7   2      303.55      331.01     21.61 o 
   5   7   2      942.00     1076.48     53.49 o 
   7   7   2    23091.37    23204.14    248.34 o 
   9   7   2     1170.90     1309.68     40.67 o 
  11   7   2      823.47      812.72     32.62 o 
  13   7   2      973.88      921.43     35.69 o 
  15   7   2      128.09      113.83     10.93 o 
  17   7   2      284.90      303.36     20.27 o 
  19   7   2      834.57      862.52     40.82 o 
  21   7   2     1290.04     1391.73     44.53 o 
  23   7   2       74.44      100.81     14.02 o 
  25   7   2     3094.51     2898.38     55.72 o 
 -24   8   2       63.58       69.49      9.30 o 
 -22   8   2      464.04      468.59     18.29 o 
 -20   8   2      105.64      112.55     16.30 o 
 -18   8   2       50.55       53.66     14.06 o 
 -16   8   2    11663.01    12398.30    116.25 o 
 -14   8   2       19.62       65.56     17.09 o 
 -12   8   2     2318.68     2364.06     57.87 o 
 -10   8   2     5732.29     5815.95     90.65 o 
  -8   8   2      888.90      878.58     51.11 o 
  -6   8   2     1586.78     1693.03     69.83 o 
  -4   8   2      731.48      771.25     47.06 o 
  -2   8   2      382.43      394.21     33.96 o 
   0   8   2     3272.89     3289.05     95.06 o 
   2   8   2     5530.66     5685.56    123.79 o 
   4   8   2      180.26      250.24     27.61 o 
   6   8   2     1558.09     1649.99     68.48 o 
   8   8   2     9432.95     9974.74    111.88 o 
  10   8   2     2423.40     2407.55     55.08 o 
  12   8   2     2046.95     2050.49     50.51 o 
  14   8   2      846.52      907.95     25.97 o 
  16   8   2       27.22       43.84      7.87 o 
  18   8   2       13.73        9.14      5.00 o 
  20   8   2       10.25        7.24      4.69 o 
  22   8   2        1.03        2.89      5.26 o 
 -21   9   2     1089.23     1012.51     29.46 o 
 -19   9   2      215.47      175.28     23.79 o 
 -17   9   2      732.78      758.39     25.34 o 
 -15   9   2      803.87      833.97     27.00 o 
 -13   9   2        4.35        8.84      9.28 o 
 -11   9   2      356.67      359.85     30.63 o 
  -9   9   2     6660.28     6888.89     92.85 o 
  -7   9   2      161.80      195.12     24.60 o 
  -5   9   2     1695.41     1833.55     69.85 o 
  -3   9   2     4401.69     4314.01    106.77 o 
  -1   9   2      345.45      332.35     30.72 o 
   1   9   2     4184.09     4260.63    104.70 o 
   3   9   2      454.68      430.69     34.52 o 
   5   9   2      527.22      526.04     36.80 o 
   7   9   2       58.24       58.70      9.45 o 
   9   9   2     3444.65     3459.44    128.44 o 
  11   9   2      153.18      192.54     14.70 o 
  13   9   2      685.66      661.82     24.60 o 
  15   9   2      510.95      524.41     30.26 o 
  17   9   2      701.14      640.28     29.22 o 
 -16  10   2       88.19       79.92      9.32 o 
 -14  10   2     1553.49     1513.82     55.51 o 
 -12  10   2      220.39      222.92     19.82 o 
 -10  10   2        6.65       13.34      8.63 o 
  -8  10   2     1004.31     1034.02     44.06 o 
  -6  10   2      722.23      681.67     26.40 o 
  -4  10   2      531.02      536.50     33.53 o 
  -2  10   2     2326.33     2301.30     68.43 o 
   0  10   2     1134.50     1234.52     50.37 o 
   2  10   2       18.65       17.22      5.79 o 
   4  10   2      829.27      868.69     26.96 o 
   6  10   2      199.66      174.62     12.31 o 
   8  10   2       44.81       29.36     10.74 o 
  10  10   2      355.94      346.42     18.84 o 
  12  10   2      417.94      427.80     22.60 o 
  -9  11   2      811.57      798.99     26.89 o 
  -7  11   2      520.90      530.17     23.92 o 
  -5  11   2      185.73      158.09     14.52 o 
  -3  11   2     5764.98     5616.12     81.85 o 
  -1  11   2      642.30      638.45     28.39 o 
   1  11   2       88.94       93.26     10.77 o 
   3  11   2      144.77      129.23     11.63 o 
 -33   1   3     3166.74     3275.83     44.09 o 
 -31   1   3      317.31      376.94     19.02 o 
 -29   1   3      103.55       80.63     12.16 o 
 -27   1   3     1711.69     1834.64     41.21 o 
 -25   1   3     2742.38     2594.66     51.28 o 
 -23   1   3      366.05      393.22     24.54 o 
 -21   1   3      422.56      457.63     15.83 o 
 -19   1   3    11072.54    10340.44     67.50 o 
 -17   1   3     1920.96     1718.65     37.54 o 
 -15   1   3     2611.02     2741.82     60.46 o 
 -13   1   3     1866.56     2095.90     28.67 o 
 -11   1   3    10962.62    11400.94     98.08 o 
  -9   1   3      239.44      254.00     11.67 o 
  -7   1   3     1201.12     1098.48     23.66 o 
  -5   1   3    23622.26    20581.74     92.58 o 
  -3   1   3     1291.02     1118.02     34.79 o 
  -1   1   3     1238.41     1194.16     26.74 o 
   1   1   3     5081.60     4873.90     31.34 o 
   3   1   3    15946.76    15746.38     72.78 o 
   5   1   3    10216.94    10831.47     41.40 o 
   7   1   3      576.68      780.87     17.72 o 
   9   1   3    11799.98    11548.69     75.18 o 
  11   1   3     8187.06     8139.83    176.15 o 
  13   1   3     9709.42    10004.10    253.44 o 
  15   1   3     2582.57     2805.29     48.96 o 
  17   1   3      723.22      795.62     22.69 o 
  19   1   3      462.54      488.87     15.96 o 
  21   1   3     4030.70     4319.72     42.68 o 
  23   1   3     8468.55     8441.53    108.70 o 
  25   1   3       88.72       87.23     14.86 o 
  27   1   3     4184.80     4302.92     64.98 o 
  29   1   3     5812.74     5883.74     83.10 o 
  31   1   3      288.46      270.10     15.34 o 
 -32   2   3       12.10       12.22      4.35 o 
 -30   2   3       48.40       59.77      8.97 o 
 -28   2   3     1379.95     1443.57     34.12 o 
 -26   2   3      335.06      314.30     18.09 o 
 -24   2   3      781.25      918.17     26.19 o 
 -22   2   3     2943.08     2765.20     85.10 o 
 -20   2   3     5919.11     5690.92     86.37 o 
 -18   2   3      325.24      279.96     17.98 o 
 -16   2   3     1616.78     1718.50     36.32 o 
 -14   2   3     2510.12     2365.98     39.26 o 
 -12   2   3     6133.04     7026.43     50.34 o 
 -10   2   3     4413.46     4325.99     36.50 o 
  -8   2   3       23.17       27.23      2.91 o 
  -6   2   3      942.32     1067.71     14.59 o 
  -4   2   3      472.81      457.85     19.87 o 
  -2   2   3     2796.10     2919.58     47.73 o 
   0   2   3    17803.96    17143.17    114.86 o 
   2   2   3    60867.00    56188.67    212.19 o 
   4   2   3     7850.96     7728.88     55.85 o 
   6   2   3     4900.71     5213.49     46.14 o 
   8   2   3      123.24      111.69      6.38 o 
  10   2   3     1265.51     1393.71     22.14 o 
  12   2   3     2606.78     2934.22     35.26 o 
  14   2   3     1019.30     1388.48     40.83 o 
  16   2   3        2.09       10.79     14.26 o 
  18   2   3      992.44      976.58     19.28 o 
  20   2   3      619.44      629.54     18.36 o 
  22   2   3      618.28      588.50     25.20 o 
  24   2   3     2303.43     2298.08     59.97 o 
  26   2   3      224.03      253.65     20.47 o 
  28   2   3     2718.44     2811.73     57.29 o 
  30   2   3       64.90       70.23      7.54 o 
  32   2   3     2360.61     2212.75     48.58 o 
 -31   3   3      217.18      218.38     11.39 o 
 -29   3   3      127.48      111.93      8.68 o 
 -27   3   3        4.59        0.79      4.83 o 
 -25   3   3      577.87      637.42     22.42 o 
 -23   3   3       99.66      100.34     11.04 o 
 -21   3   3     9620.28     9247.56     92.36 o 
 -19   3   3    14767.25    14138.46    127.83 o 
 -17   3   3      202.28      194.38     13.61 o 
 -15   3   3     3488.49     3630.01     81.67 o 
 -13   3   3     1098.81     1275.24     46.11 o 
 -11   3   3       20.97       11.22      6.93 o 
  -9   3   3      572.38      745.49     32.05 o 
  -7   3   3    15017.62    14970.34    135.28 o 
  -5   3   3       26.69       14.78      5.74 o 
  -3   3   3     2464.51     2314.74     49.30 o 
  -1   3   3      964.85     1225.86     35.65 o 
   1   3   3      853.56      961.95     31.97 o 
   3   3   3       81.97      117.84     11.73 o 
   5   3   3     1942.79     1828.18     23.47 o 
   7   3   3     1158.84     1476.06     24.54 o 
   9   3   3      263.14      463.43     15.59 o 
  11   3   3     6051.21     6445.15     63.03 o 
  13   3   3     1424.29     1498.59     33.29 o 
  15   3   3       15.97       39.30     12.59 o 
  17   3   3       45.80       45.51      5.28 o 
  19   3   3      856.23      849.88     18.78 o 
  21   3   3       20.29       33.36      7.40 o 
  23   3   3     2975.20     3138.71     54.42 o 
  25   3   3     5519.95     5520.03     83.65 o 
  27   3   3     3201.45     3145.86     48.17 o 
  29   3   3     1794.39     1718.30     35.51 o 
  31   3   3       27.55       28.90      7.43 o 
 -30   4   3     1179.62     1163.53     39.63 o 
 -28   4   3     1951.30     2002.88     63.30 o 
 -26   4   3      876.76      779.70     24.29 o 
 -24   4   3      575.71      601.58     27.66 o 
 -22   4   3      936.91      909.98     34.70 o 
 -20   4   3     4223.95     4088.44     72.97 o 
 -18   4   3       98.23      101.59      9.85 o 
 -16   4   3     4304.76     4396.73     54.07 o 
 -14   4   3      579.13      580.88     34.21 o 
 -12   4   3     1908.23     1998.76     60.16 o 
 -10   4   3    10160.35    10213.85    128.83 o 
  -8   4   3      575.14      552.57     29.42 o 
  -6   4   3       32.67       40.45      9.65 o 
  -4   4   3      353.59      436.34     24.71 o 
  -2   4   3    10453.90    11405.74    122.17 o 
   0   4   3     6053.68     6082.69     88.54 o 
   2   4   3      465.06      350.33     21.06 o 
   4   4   3    32439.41    33177.23    207.67 o 
   6   4   3      891.28      863.42     35.32 o 
   8   4   3     2473.16     2306.56     59.59 o 
  10   4   3     2343.05     2501.18     65.54 o 
  12   4   3      226.45      241.00     22.12 o 
  14   4   3      337.44      362.81     39.15 o 
  16   4   3     5554.50     5560.16     86.89 o 
  18   4   3      498.23      533.95     21.78 o 
  20   4   3     2356.78     2507.81     58.29 o 
  22   4   3      588.76      660.05     31.70 o 
  24   4   3      143.01      144.92     14.33 o 
  26   4   3       86.30       83.64     17.63 o 
  28   4   3     2344.42     2322.95     66.00 o 
  30   4   3      132.16      104.60     11.95 o 
 -29   5   3       75.33      103.46     12.59 o 
 -27   5   3      209.26      187.35     20.29 o 
 -25   5   3     1672.62     1660.01     44.42 o 
 -23   5   3     2303.48     2390.24     80.36 o 
 -21   5   3      344.99      376.24     34.34 o 
 -19   5   3       57.28       37.67     12.12 o 
 -17   5   3     1556.66     1421.85     50.58 o 
 -15   5   3     1588.84     1588.55     43.35 o 
 -13   5   3      195.90      229.06     11.69 o 
 -11   5   3      414.45      392.30     16.96 o 
  -9   5   3     1446.02     1351.24     49.66 o 
  -7   5   3      475.98      609.80     32.65 o 
  -5   5   3     3212.13     3465.60     76.04 o 
  -3   5   3     7080.17     7374.34    108.86 o 
  -1   5   3       91.80       79.91     13.06 o 
   1   5   3      271.49      418.11     18.16 o 
   3   5   3       56.14       70.56     11.78 o 
   5   5   3      120.01      188.70     18.09 o 
   7   5   3       25.26       35.47      9.76 o 
   9   5   3     5175.96     5175.92     96.83 o 
  11   5   3     2772.32     2874.61     73.07 o 
  13   5   3      280.97      291.06     19.12 o 
  15   5   3      337.87      332.17     16.89 o 
  17   5   3      160.32      151.70     15.70 o 
  19   5   3       18.05       19.69      7.49 o 
  21   5   3       26.84       66.46     20.95 o 
  23   5   3       25.69       21.81      7.93 o 
  25   5   3       26.77       22.28     10.92 o 
  27   5   3     1953.43     1831.53     55.96 o 
  29   5   3      465.53      428.78     21.22 o 
 -28   6   3      762.76      772.03     28.89 o 
 -26   6   3     3949.58     4001.42     56.82 o 
 -24   6   3        6.65        7.12      8.05 o 
 -22   6   3     1047.38     1114.11     53.82 o 
 -20   6   3      704.87      723.25     29.91 o 
 -18   6   3     7379.39     7605.54    103.50 o 
 -16   6   3      200.91      254.60     29.19 o 
 -14   6   3    10827.19    10439.43    136.30 o 
 -12   6   3     9567.09     9742.31     89.05 o 
 -10   6   3       32.89       41.98      6.97 o 
  -8   6   3     2480.60     2435.53    115.89 o 
  -6   6   3     1536.92     1784.92     77.73 o 
  -4   6   3        4.30       22.36     30.75 o 
  -2   6   3      974.80      956.50     28.56 o 
   0   6   3     4799.79     4979.05     88.78 o 
   2   6   3      123.45      156.00     12.91 o 
   4   6   3     2094.15     2232.16    117.91 o 
   6   6   3     2053.71     2071.71     98.70 o 
   8   6   3     1526.97     1463.68     43.48 o 
  10   6   3     2472.03     2573.75     79.03 o 
  12   6   3      885.21      845.01     31.86 o 
  14   6   3     2033.87     2000.12     77.09 o 
  16   6   3       14.61       17.65      9.29 o 
  18   6   3     3288.54     3432.31     66.48 o 
  20   6   3     2285.44     2368.01     74.19 o 
  22   6   3      176.59      208.74     24.25 o 
  24   6   3      225.72      237.49     22.62 o 
  26   6   3      268.95      258.21     19.89 o 
 -25   7   3      465.48      518.99     18.41 o 
 -23   7   3      344.62      356.95     26.07 o 
 -21   7   3      694.39      719.01     40.35 o 
 -19   7   3        5.99        8.49      7.76 o 
 -17   7   3      508.79      574.34     32.06 o 
 -15   7   3       60.03       54.64     16.75 o 
 -13   7   3     3224.87     3479.83     70.92 o 
 -11   7   3      186.94      170.66     16.82 o 
  -9   7   3      471.13      464.59     37.58 o 
  -7   7   3     3289.72     3385.06     63.40 o 
  -5   7   3       44.55       47.42      9.34 o 
  -3   7   3       42.00       47.95      9.31 o 
  -1   7   3     2423.77     2515.99     80.77 o 
   1   7   3     5865.28     6331.41    129.39 o 
   3   7   3     2327.28     2447.70     82.17 o 
   5   7   3       34.82       43.89     15.00 o 
   7   7   3       26.59       23.18     12.09 o 
   9   7   3     4105.78     4410.74    113.02 o 
  11   7   3     1827.88     1914.21     75.63 o 
  13   7   3       32.50       29.02     14.60 o 
  15   7   3        4.73      -14.43     14.43 o 
  17   7   3      745.05      757.07     46.02 o 
  19   7   3       10.37        6.72     10.03 o 
  21   7   3       44.80       41.56     12.41 o 
  23   7   3     1041.87     1011.82     40.46 o 
  25   7   3      522.94      502.35     22.64 o 
 -22   8   3       54.17       66.86      7.45 o 
 -20   8   3        7.13        5.43      7.12 o 
 -18   8   3      102.97       91.52     10.37 o 
 -16   8   3     1036.04     1064.44     44.82 o 
 -14   8   3     3045.21     3246.35     90.54 o 
 -12   8   3     2769.11     2955.88     63.41 o 
 -10   8   3     2381.00     2535.35     59.30 o 
  -8   8   3     1054.32     1129.97     57.72 o 
  -6   8   3     1134.01     1218.54     59.82 o 
  -4   8   3     1291.76     1276.92     60.89 o 
  -2   8   3     9488.65     9937.22    167.32 o 
   0   8   3      245.91      288.96     29.83 o 
   2   8   3     2532.11     2663.48     87.20 o 
   4   8   3      540.90      567.34     41.05 o 
   6   8   3       34.04       37.70     13.92 o 
   8   8   3     2908.19     3067.95     94.59 o 
  10   8   3     4009.07     4100.48    108.20 o 
  12   8   3      101.19      110.01     19.73 o 
  14   8   3      179.53      137.05     21.08 o 
  16   8   3     8080.03     7999.74    135.27 o 
  18   8   3      447.49      462.80     30.76 o 
  20   8   3      942.07      915.65     38.01 o 
  22   8   3      986.90      942.05     31.41 o 
 -19   9   3       99.62      146.63     13.74 o 
 -17   9   3     3305.68     3035.03     42.86 o 
 -15   9   3     4251.66     4418.04     60.78 o 
 -13   9   3      446.57      480.66     32.37 o 
 -11   9   3      315.73      293.67     26.59 o 
  -9   9   3      518.01      551.34     26.39 o 
  -7   9   3     3337.32     3413.86     93.85 o 
  -5   9   3      121.51      153.57     22.25 o 
  -3   9   3      401.14      455.82     35.66 o 
  -1   9   3      151.54      143.22     21.70 o 
   1   9   3      548.27      614.93     40.78 o 
   3   9   3      935.69      982.70     50.79 o 
   5   9   3      584.13      648.72     41.05 o 
   7   9   3     2420.74     2410.47     76.27 o 
   9   9   3       34.20       30.46     12.38 o 
  11   9   3     2803.89     2892.37     79.25 o 
  13   9   3        7.60       15.73      9.42 o 
  15   9   3      446.49      419.16     26.83 o 
  17   9   3     3171.93     3038.67     61.84 o 
 -14  10   3      662.30      711.29     27.93 o 
 -12  10   3      523.16      525.26     18.71 o 
 -10  10   3        2.29       -1.03      7.12 o 
  -8  10   3     1094.39     1119.58     43.58 o 
  -6  10   3     2845.57     2796.63     50.76 o 
  -4  10   3      214.86      245.39     23.50 o 
  -2  10   3        0.59        7.75      9.56 o 
   0  10   3     4526.51     4515.56     94.80 o 
   2  10   3       50.95       63.00     14.04 o 
   4  10   3      230.36      242.93     22.46 o 
   6  10   3     1661.93     1677.80     54.22 o 
   8  10   3       57.19       67.69     12.30 o 
  10  10   3      397.48      386.35     23.78 o 
  12  10   3      325.96      290.62     18.64 o 
  -7  11   3        5.54        4.22      4.57 o 
  -5  11   3     2016.75     1956.53     42.89 o 
  -3  11   3      179.20      173.27     14.00 o 
  -1  11   3      369.06      357.64     14.01 o 
   1  11   3     2861.11     2636.25     36.56 o 
   3  11   3      288.43      301.25     17.23 o 
 -32   0   4     9020.04     9413.01    110.99 o 
 -30   0   4      143.03      104.48     16.44 o 
 -28   0   4      222.32      224.00     26.69 o 
 -26   0   4    11547.91    11655.87    194.17 o 
 -24   0   4      421.21      415.48     32.36 o 
 -22   0   4      727.40      832.40     46.70 o 
 -20   0   4      616.87      688.14     27.60 o 
 -18   0   4     6832.62     6661.07     90.54 o 
 -16   0   4     2926.11     2928.94     69.85 o 
 -14   0   4    19658.17    18660.93    158.38 o 
 -12   0   4     5167.33     5379.71     78.08 o 
 -10   0   4        3.40        1.07      3.23 o 
  -8   0   4    83659.67    70459.20    236.57 o 
  -6   0   4        8.63       35.57      5.42 o 
  -4   0   4       10.50       43.36     31.11 o 
  -2   0   4      231.56      243.60      9.14 o 
   0   0   4    13776.21    12042.08     88.36 o 
   2   0   4     5493.49     5419.69     61.57 o 
   4   0   4    11124.77    10227.02     87.16 o 
   6   0   4     6434.38     6201.40     73.84 o 
   8   0   4     3371.60     3288.43     58.89 o 
  10   0   4     3312.54     3378.93     64.07 o 
  12   0   4     3226.33     3351.71     69.52 o 
  14   0   4    19448.30    20545.08    185.11 o 
  16   0   4      115.37      149.08     13.60 o 
  18   0   4      212.57      136.52     14.00 o 
  20   0   4      571.25      662.08     23.96 o 
  22   0   4     3490.07     3769.52    114.85 o 
  24   0   4      555.45      624.81     30.02 o 
  26   0   4      556.62      587.35     42.04 o 
  28   0   4     2758.57     2708.28     74.32 o 
  30   0   4     3411.09     3260.97     76.47 o 
 -31   1   4     3515.57     3635.82     53.85 o 
 -29   1   4      162.84      161.18     14.99 o 
 -27   1   4     1417.21     1581.63     48.00 o 
 -25   1   4     2033.72     2187.71     38.04 o 
 -23   1   4     3445.63     3015.74     62.83 o 
 -21   1   4      577.53      707.20     28.17 o 
 -19   1   4     2768.19     2697.29     38.78 o 
 -17   1   4     1269.60     1198.92     32.01 o 
 -15   1   4     3444.46     3419.94     42.54 o 
 -13   1   4       34.00       25.06      5.09 o 
 -11   1   4      996.25     1126.44     20.39 o 
  -9   1   4    29075.70    28035.06    127.12 o 
  -7   1   4     8270.54     7714.06     51.58 o 
  -5   1   4       81.77       54.25      9.41 o 
  -3   1   4     5651.99     5592.43     48.21 o 
  -1   1   4     2957.88     2722.88     29.23 o 
   1   1   4    17341.40    16407.84    147.44 o 
   3   1   4      195.00      177.72     10.19 o 
   5   1   4      294.82      259.61     10.33 o 
   7   1   4     3264.92     3138.11     38.41 o 
   9   1   4     4125.68     4234.84     48.66 o 
  11   1   4     1096.62     1352.68     30.14 o 
  13   1   4      118.75      169.10     11.99 o 
  15   1   4     4118.20     4518.20     63.52 o 
  17   1   4      789.03      675.76     20.28 o 
  19   1   4     2567.70     2368.74     34.55 o 
  21   1   4       94.36       75.03     10.08 o 
  23   1   4     6680.57     6741.74    114.14 o 
  25   1   4     3771.85     3857.35     84.96 o 
  27   1   4      827.80      839.87     26.03 o 
  29   1   4      156.73      161.48     10.05 o 
  31   1   4       98.57       96.94     11.86 o 
 -32   2   4      794.93      835.59     28.46 o 
 -30   2   4     3352.28     3474.55     53.06 o 
 -28   2   4     5217.28     5293.27     60.72 o 
 -26   2   4      105.13       71.98      9.43 o 
 -24   2   4     3669.22     3982.35     52.18 o 
 -22   2   4     2387.62     2124.46     40.75 o 
 -20   2   4       52.19       71.92      6.61 o 
 -18   2   4     2625.72     2482.47     37.62 o 
 -16   2   4     8576.21     7988.25    122.21 o 
 -14   2   4      490.70      457.23     28.23 o 
 -12   2   4     7886.82     7950.32     76.63 o 
 -10   2   4     7960.14     8074.54     73.72 o 
  -8   2   4     1499.87     1606.96     40.46 o 
  -6   2   4     1291.96     1073.40     34.37 o 
  -4   2   4      237.30      179.81     13.98 o 
  -2   2   4       30.44       24.74      6.02 o 
   0   2   4      105.77      134.71     11.91 o 
   2   2   4    15869.76    15245.06    124.02 o 
   4   2   4     5210.11     5322.79     38.20 o 
   6   2   4    16752.49    18530.65    107.28 o 
   8   2   4    10870.85    10704.04     57.07 o 
  10   2   4     3246.57     3149.81     34.28 o 
  12   2   4     1105.39     1181.98     23.17 o 
  14   2   4     1091.25     1123.64     30.35 o 
  16   2   4     5052.35     5035.83     72.37 o 
  18   2   4      416.24      410.54     14.32 o 
  20   2   4     4308.41     4129.08     61.87 o 
  22   2   4     1151.60     1225.98     33.84 o 
  24   2   4     2935.69     3083.16     85.66 o 
  26   2   4      420.85      416.38     24.35 o 
  28   2   4      894.79      902.17     21.16 o 
  30   2   4     1842.73     1666.73    116.93 o 
 -29   3   4      153.41      141.61      8.92 o 
 -27   3   4     2757.89     2614.23     42.22 o 
 -25   3   4     6245.45     6062.55     94.10 o 
 -23   3   4     1151.90     1236.03     28.51 o 
 -21   3   4      248.29      203.01     13.73 o 
 -19   3   4     3166.79     2993.54     42.53 o 
 -17   3   4     1502.29     1512.45     44.90 o 
 -15   3   4     5929.61     5713.42     64.23 o 
 -13   3   4      895.84      941.70     41.92 o 
 -11   3   4      204.70      208.08     19.20 o 
  -9   3   4     1040.92     1249.17     43.73 o 
  -7   3   4     1204.58     1189.13     40.73 o 
  -5   3   4       20.07       61.07     10.20 o 
  -3   3   4     3149.70     3072.09     62.57 o 
  -1   3   4     7357.15     6875.54     92.83 o 
   1   3   4    17705.44    19036.73    334.68 o 
   3   3   4     5148.79     5697.81     85.07 o 
   5   3   4       40.01      136.06     15.06 o 
   7   3   4    56303.55    56860.36    289.59 o 
   9   3   4     3552.96     4063.96     82.03 o 
  11   3   4     8813.72     8847.43    128.30 o 
  13   3   4       93.96       86.42     15.61 o 
  15   3   4      152.65      164.01     11.63 o 
  17   3   4     5120.27     5108.83     55.60 o 
  19   3   4    11954.83    11843.71    132.54 o 
  21   3   4     1844.14     1826.03     39.02 o 
  23   3   4        0.08       32.08     29.51 o 
  25   3   4    11546.93    11387.05     95.96 o 
  27   3   4      450.45      453.92     22.14 o 
  29   3   4       35.67       26.60      5.74 o 
 -30   4   4      144.34      165.87     12.96 o 
 -28   4   4      331.48      337.10     24.17 o 
 -26   4   4     4584.24     4396.51     64.39 o 
 -24   4   4        5.49        7.46      5.70 o 
 -22   4   4       11.63        8.05      6.82 o 
 -20   4   4     3154.10     2766.84     60.98 o 
 -18   4   4       83.55       85.97     12.52 o 
 -16   4   4     2772.46     2735.32     40.74 o 
 -14   4   4    10394.22    10248.53     88.10 o 
 -12   4   4     1638.31     1591.78     39.86 o 
 -10   4   4      901.29     1005.07     42.88 o 
  -8   4   4    15402.48    15195.11    161.14 o 
  -6   4   4      287.59      317.16     23.70 o 
  -4   4   4     1251.96     1335.59     46.07 o 
  -2   4   4       21.41       27.56      8.87 o 
   0   4   4     2850.17     2399.74     95.03 o 
   2   4   4     4363.42     4528.97     82.55 o 
   4   4   4    41799.30    41610.86    255.06 o 
   6   4   4     6053.90     6139.77    102.04 o 
   8   4   4     7849.81     7860.79    119.45 o 
  10   4   4     2678.16     2821.37     75.59 o 
  12   4   4     1506.97     1496.98     34.82 o 
  14   4   4     1078.93     1165.63     30.42 o 
  16   4   4      293.11      302.15     16.23 o 
  18   4   4     2739.31     2669.35     59.12 o 
  20   4   4        4.75       11.84     11.80 o 
  22   4   4      575.38      652.93     44.99 o 
  24   4   4     1073.25     1073.65     54.39 o 
  26   4   4     5309.18     5153.93    106.71 o 
  28   4   4      379.65      369.21     24.97 o 
 -29   5   4      435.56      425.66     20.38 o 
 -27   5   4      727.09      766.24     35.43 o 
 -25   5   4        3.29        2.91      5.76 o 
 -23   5   4     1884.68     1883.43     53.08 o 
 -21   5   4       10.57       16.04      7.62 o 
 -19   5   4     3217.26     3039.81     91.11 o 
 -17   5   4     9486.77     9311.84    113.73 o 
 -15   5   4     7247.43     7232.70     77.90 o 
 -13   5   4     4910.81     4827.33     88.01 o 
 -11   5   4     2507.84     2433.28     45.42 o 
  -9   5   4     9085.18     8926.47    110.61 o 
  -7   5   4     1452.87     1491.55     54.39 o 
  -5   5   4     3476.15     3529.85     81.70 o 
  -3   5   4     2767.76     2617.52     70.08 o 
  -1   5   4      169.94      165.97     45.74 o 
   1   5   4     2569.64     2295.00     62.57 o 
   3   5   4     1372.35     1527.16     52.12 o 
   5   5   4     5521.57     5594.91    101.33 o 
   7   5   4        0.26        3.35      5.67 o 
   9   5   4    12555.37    12499.49    412.82 o 
  11   5   4     2905.60     3061.51     60.82 o 
  13   5   4       10.55       16.88      9.10 o 
  15   5   4     5393.20     5435.14    126.60 o 
  17   5   4     2607.79     2480.15     87.46 o 
  19   5   4        5.72       20.59     12.46 o 
  21   5   4      734.78      749.69     47.55 o 
  23   5   4     4689.19     4800.35    109.81 o 
  25   5   4      465.92      527.57     33.62 o 
  27   5   4     5243.35     5028.33     84.85 o 
 -26   6   4        1.75       32.44      8.52 o 
 -24   6   4     1951.62     2045.12     60.05 o 
 -22   6   4        5.99        4.94      6.36 o 
 -20   6   4        2.49        1.00      5.74 o 
 -18   6   4     1252.21     1290.94     41.59 o 
 -16   6   4      553.56      514.25     27.41 o 
 -14   6   4     6598.15     6658.90    132.99 o 
 -12   6   4      212.21      210.57     18.33 o 
 -10   6   4     7073.81     7076.52     75.52 o 
  -8   6   4     6116.05     6068.18     84.62 o 
  -6   6   4      207.77      189.52     15.57 o 
  -4   6   4      126.67      167.15     14.62 o 
  -2   6   4       84.07      134.59     10.50 o 
   0   6   4      198.32      202.65     15.58 o 
   2   6   4     2993.49     3116.27     83.74 o 
   4   6   4      178.65      177.46     15.00 o 
   6   6   4      450.81      452.19     23.34 o 
   8   6   4     1643.13     1619.28     44.25 o 
  10   6   4     3081.05     3039.87     61.89 o 
  12   6   4     6327.59     5938.43    132.92 o 
  14   6   4      275.75      219.57     27.83 o 
  16   6   4      405.29      408.91     36.64 o 
  18   6   4       82.57       66.91     17.38 o 
  20   6   4     1974.26     2027.26     73.57 o 
  22   6   4      406.78      438.31     32.69 o 
  24   6   4      595.29      611.79     33.56 o 
  26   6   4      643.15      619.59     27.05 o 
 -25   7   4     2380.56     2369.25     33.82 o 
 -23   7   4       81.23       77.77     12.18 o 
 -21   7   4      689.39      711.85     24.36 o 
 -19   7   4     6871.19     7033.03    118.41 o 
 -17   7   4     1047.80     1052.15     36.54 o 
 -15   7   4       60.40       81.28     12.08 o 
 -13   7   4      779.51      801.12     33.67 o 
 -11   7   4     3084.72     3074.82     65.21 o 
  -9   7   4       79.29       66.67     17.51 o 
  -7   7   4     3166.76     3031.00     92.99 o 
  -5   7   4      243.30      208.93     25.73 o 
  -3   7   4     4869.74     5025.50    189.70 o 
  -1   7   4    12091.95    11872.22    245.09 o 
   1   7   4     3382.90     3325.66    187.52 o 
   3   7   4     1662.38     1794.01     72.02 o 
   5   7   4      123.11      137.79     21.86 o 
   7   7   4     2961.21     3117.79     95.94 o 
   9   7   4     1466.55     1511.53     67.76 o 
  11   7   4     5132.65     5214.57    124.91 o 
  13   7   4     1872.90     1979.65     77.36 o 
  15   7   4      677.34      622.25     43.20 o 
  17   7   4      286.88      329.71     30.97 o 
  19   7   4     2748.73     2592.20     76.96 o 
  21   7   4       39.03       60.84     13.39 o 
  23   7   4       25.28       30.24      8.58 o 
 -22   8   4      289.78      268.38     12.01 o 
 -20   8   4       82.49       81.81     12.56 o 
 -18   8   4      107.24      133.39     16.07 o 
 -16   8   4      628.21      692.45     29.98 o 
 -14   8   4       10.31        6.41      6.17 o 
 -12   8   4     2257.69     2284.28     53.60 o 
 -10   8   4      841.23      876.52     34.31 o 
  -8   8   4       14.09       43.63     24.75 o 
  -6   8   4        3.78       -1.58     10.72 o 
  -4   8   4     1016.94      868.47     50.63 o 
  -2   8   4      113.92      122.69     21.11 o 
   0   8   4      705.58      720.54     45.77 o 
   2   8   4       34.70       62.51     17.09 o 
   4   8   4       56.36       90.39     18.94 o 
   6   8   4       84.16       83.65     19.03 o 
   8   8   4      168.86      163.65     23.77 o 
  10   8   4     2141.06     2223.84     78.76 o 
  12   8   4     1836.68     1834.57     69.93 o 
  14   8   4       37.17       53.28     15.10 o 
  16   8   4      551.46      520.32     34.01 o 
  18   8   4     1213.66     1146.70     45.46 o 
  20   8   4      550.02      496.04     26.35 o 
 -19   9   4      634.29      623.16     23.67 o 
 -17   9   4      516.88      507.77     26.49 o 
 -15   9   4      357.92      378.45     17.12 o 
 -13   9   4      859.96      885.26     28.63 o 
 -11   9   4       49.44       66.00     14.14 o 
  -9   9   4      312.09      295.08     18.80 o 
  -7   9   4      491.28      514.10     24.64 o 
  -5   9   4     1416.10     1508.29     62.13 o 
  -3   9   4     2743.63     2600.58     81.59 o 
  -1   9   4      534.83      501.96     37.05 o 
   1   9   4      708.95      811.41     45.94 o 
   3   9   4      235.43      271.07     27.76 o 
   5   9   4      421.34      447.37     34.10 o 
   7   9   4      307.53      301.10     27.65 o 
   9   9   4     2913.38     2914.89     79.82 o 
  11   9   4       78.25       67.77     13.85 o 
  13   9   4      273.50      312.65     24.36 o 
  15   9   4        6.36       13.36      7.58 o 
  17   9   4      404.42      410.93     21.28 o 
 -14  10   4     2756.10     2659.15     48.13 o 
 -12  10   4      528.68      513.75     20.55 o 
 -10  10   4      544.37      532.22     19.11 o 
  -8  10   4     1647.46     1663.87     47.72 o 
  -6  10   4       34.70       30.59      7.01 o 
  -4  10   4        0.85        8.19      5.71 o 
  -2  10   4      694.44      607.45     33.98 o 
   0  10   4      969.20      982.35     43.01 o 
   2  10   4       35.14       38.95     11.35 o 
   4  10   4     1910.32     1863.66     56.61 o 
   6  10   4      450.88      490.21     28.58 o 
   8  10   4      491.39      421.08     25.18 o 
  10  10   4     2806.81     2553.29     55.85 o 
  12  10   4       33.52       23.50      6.55 o 
 -31   1   5     2080.89     2076.31     36.27 o 
 -29   1   5     1310.96     1536.99     39.41 o 
 -27   1   5      279.28      296.04     15.59 o 
 -25   1   5     2128.02     1846.42     66.40 o 
 -23   1   5     4873.33     4687.81     63.07 o 
 -21   1   5     1064.53      995.13     29.89 o 
 -19   1   5     1458.04     1450.85     30.39 o 
 -17   1   5    11778.31    11263.55    153.79 o 
 -15   1   5       17.28       28.32      7.22 o 
 -13   1   5     1338.49     1405.36     59.21 o 
 -11   1   5     1564.11     1730.41     35.81 o 
  -9   1   5     4563.66     4760.17     56.49 o 
  -7   1   5    10259.45    10429.78     79.39 o 
  -5   1   5     2235.30     2210.61     47.15 o 
  -3   1   5     3439.63     3248.93     40.88 o 
  -1   1   5     3500.11     3368.06     29.95 o 
   1   1   5      374.79      451.16     11.25 o 
   3   1   5      252.97      212.07      7.91 o 
   5   1   5     2195.70     2237.79     47.91 o 
   7   1   5     1331.18     1379.43     27.71 o 
   9   1   5     2200.92     2254.49     38.27 o 
  11   1   5      291.45      209.57     13.04 o 
  13   1   5     9258.50     9498.51     89.10 o 
  15   1   5     1838.74     1880.08     39.16 o 
  17   1   5      781.22      819.08     18.11 o 
  19   1   5      374.60      397.03     20.87 o 
  21   1   5      366.43      349.12     19.61 o 
  23   1   5      358.91      359.43     19.25 o 
  25   1   5     6363.00     6259.75     69.02 o 
  27   1   5      693.96      697.13     22.98 o 
  29   1   5     1947.48     1712.28     69.60 o 
 -30   2   5      104.18      111.20      9.35 o 
 -28   2   5      511.79      513.02     23.26 o 
 -26   2   5     1149.28     1200.09     30.57 o 
 -24   2   5      257.00      209.21     13.04 o 
 -22   2   5      503.78      563.93     46.91 o 
 -20   2   5     2847.18     2861.95     51.17 o 
 -18   2   5      526.66      507.17     18.14 o 
 -16   2   5       10.73       13.03      3.99 o 
 -14   2   5     1496.44     1663.39     30.02 o 
 -12   2   5      234.88      145.39     16.24 o 
 -10   2   5       53.25       45.29      9.15 o 
  -8   2   5     4443.35     4744.50     80.77 o 
  -6   2   5      226.86      234.41     17.97 o 
  -4   2   5       67.48       87.60     11.25 o 
  -2   2   5     2137.67     2338.02     52.18 o 
   0   2   5     1655.46     1802.64     46.73 o 
   2   2   5     7513.85     8217.84     67.05 o 
   4   2   5      283.84      273.70     11.73 o 
   6   2   5      593.67      618.56     30.25 o 
   8   2   5      815.29     1009.11     40.43 o 
  10   2   5      683.75      670.18     35.05 o 
  12   2   5      741.51      829.62     40.61 o 
  14   2   5     2244.35     2387.65     37.97 o 
  16   2   5      284.08      285.22     14.20 o 
  18   2   5     2942.26     2838.99     52.37 o 
  20   2   5      462.03      480.70     22.08 o 
  22   2   5      407.41      410.12     20.15 o 
  24   2   5      584.23      590.35     22.22 o 
  26   2   5     1291.04     1281.54     37.49 o 
  28   2   5      584.33      518.59     20.20 o 
 -29   3   5      401.42      435.14     21.78 o 
 -27   3   5      456.72      391.40     15.33 o 
 -25   3   5       21.36       23.62      5.18 o 
 -23   3   5       50.36       69.02     10.68 o 
 -21   3   5      353.24      465.70     25.33 o 
 -19   3   5       78.98       91.29     12.83 o 
 -17   3   5     4828.83     4686.20     98.73 o 
 -15   3   5     7122.45     7161.62     78.89 o 
 -13   3   5      609.28      574.26     19.75 o 
 -11   3   5      851.16      893.24     40.52 o 
  -9   3   5        7.26       61.52     11.53 o 
  -7   3   5      384.85      289.15     22.31 o 
  -5   3   5     2566.88     2796.40     65.58 o 
  -3   3   5     2026.74     1905.04     53.89 o 
  -1   3   5     4102.44     4053.52     77.94 o 
   1   3   5      769.66      774.71     34.18 o 
   3   3   5      489.76      728.13     34.27 o 
   5   3   5     2086.54     2276.77     61.16 o 
   7   3   5    11726.40    12411.19    146.83 o 
   9   3   5      133.46      147.72     18.14 o 
  11   3   5     3931.94     3845.42    108.37 o 
  13   3   5     6203.17     6123.47     83.20 o 
  15   3   5      533.16      528.82     14.93 o 
  17   3   5     1653.65     1597.85     33.15 o 
  19   3   5      194.53      199.21     12.44 o 
  21   3   5     1015.40     1001.03     26.11 o 
  23   3   5      239.58      260.03     17.63 o 
  25   3   5      922.25      970.32     49.00 o 
  27   3   5       26.78       20.69     16.43 o 
  29   3   5     1999.97     1718.94     28.90 o 
 -28   4   5     1162.00     1133.51     36.24 o 
 -26   4   5     2273.88     2251.91     63.30 o 
 -24   4   5     1776.52     1699.45     32.91 o 
 -22   4   5        2.51       11.00      5.40 o 
 -20   4   5      633.50      677.82     29.81 o 
 -18   4   5      329.24      332.16     23.69 o 
 -16   4   5    10290.43     9935.36     92.35 o 
 -14   4   5     2266.65     2217.22     45.44 o 
 -12   4   5     7645.38     7307.85    139.76 o 
 -10   4   5    13557.18    13672.76    166.81 o 
  -8   4   5      522.78      531.48     33.11 o 
  -6   4   5     5257.33     5445.66    101.08 o 
  -4   4   5       21.46       30.70      9.59 o 
  -2   4   5      286.10      182.08     18.90 o 
   0   4   5        2.05        3.11      6.40 o 
   2   4   5     8000.88     8440.04    123.63 o 
   4   4   5     6630.82     7104.13    115.22 o 
   6   4   5     2072.09     2102.83     64.13 o 
   8   4   5     8907.37     9281.10    102.24 o 
  10   4   5     1293.28     1306.72     27.78 o 
  12   4   5      797.66      849.19     23.20 o 
  14   4   5     3353.57     3286.06     53.11 o 
  16   4   5      658.77      609.24     29.07 o 
  18   4   5      909.99      921.32     35.45 o 
  20   4   5       43.67       47.04     15.19 o 
  22   4   5      771.48      774.46     46.88 o 
  24   4   5      191.16      207.68     23.74 o 
  26   4   5      143.93      138.83     17.02 o 
  28   4   5      692.55      637.50     18.50 o 
 -27   5   5       55.50       60.45      9.84 o 
 -25   5   5      215.28      177.54     12.37 o 
 -23   5   5       78.79       95.64     13.16 o 
 -21   5   5      467.35      430.33     23.97 o 
 -19   5   5     1915.35     1898.58     68.52 o 
 -17   5   5     4944.96     4795.71    120.57 o 
 -15   5   5     1162.70     1163.34     40.20 o 
 -13   5   5      438.66      410.15     16.18 o 
 -11   5   5     1254.83     1333.78     39.10 o 
  -9   5   5     2850.08     2696.63     45.15 o 
  -7   5   5      470.65      482.27     18.99 o 
  -5   5   5     4363.94     4235.23     64.41 o 
  -3   5   5       81.08       54.37      8.53 o 
  -1   5   5      183.63      182.42     19.76 o 
   1   5   5     3420.59     3558.66     61.18 o 
   3   5   5     1930.23     2044.72     38.69 o 
   5   5   5       10.67       13.73      5.31 o 
   7   5   5        4.33       10.46      6.38 o 
   9   5   5     4407.18     4815.79     77.00 o 
  11   5   5      329.65      366.55     22.57 o 
  13   5   5     1257.89     1311.92     62.17 o 
  15   5   5     1565.78     1675.02     71.21 o 
  17   5   5        2.84       63.86     17.10 o 
  19   5   5        5.92        4.70     10.78 o 
  21   5   5        1.60       47.88     14.57 o 
  23   5   5      999.54      956.46     46.08 o 
  25   5   5      114.54       98.04     14.32 o 
  27   5   5      739.02      711.85     19.42 o 
 -26   6   5     5232.98     5247.46     72.66 o 
 -24   6   5       83.65       80.85     11.27 o 
 -22   6   5     1412.84     1384.03     34.38 o 
 -20   6   5     1294.26     1303.21     37.91 o 
 -18   6   5     2714.40     2768.18     86.36 o 
 -16   6   5       57.39       56.60     10.68 o 
 -14   6   5      149.18      200.07     19.73 o 
 -12   6   5     4416.30     4308.20     74.41 o 
 -10   6   5     6745.49     6671.19    154.72 o 
  -8   6   5     2459.28     2486.21     73.70 o 
  -6   6   5       95.13      152.04     16.27 o 
  -4   6   5       49.10       40.36     15.20 o 
  -2   6   5      725.91      609.87     26.90 o 
   0   6   5     9540.77    10552.80    213.42 o 
   2   6   5     1040.57      952.48     34.28 o 
   4   6   5       26.64       27.07      8.51 o 
   6   6   5     9510.41     9996.88    111.18 o 
   8   6   5      309.27      316.94     31.20 o 
  10   6   5      141.50      138.69     22.51 o 
  12   6   5     2955.36     2877.79     93.15 o 
  14   6   5      195.16      183.36     25.31 o 
  16   6   5        6.53       14.44     12.09 o 
  18   6   5     7011.66     6779.35    134.39 o 
  20   6   5      281.49      210.54     23.73 o 
  22   6   5      781.10      740.71     38.24 o 
  24   6   5     1671.15     1635.97     47.54 o 
 -23   7   5     1568.83     1486.28     37.68 o 
 -21   7   5       58.45       62.27      7.76 o 
 -19   7   5     1650.84     1648.69     39.68 o 
 -17   7   5     1018.56     1036.02     50.38 o 
 -15   7   5     1024.54      984.49     38.85 o 
 -13   7   5      189.66      247.51     25.58 o 
 -11   7   5       73.97       93.66     13.40 o 
  -9   7   5        4.89        9.50      7.02 o 
  -7   7   5       12.61       31.47     12.92 o 
  -5   7   5       15.18       37.68     13.31 o 
  -3   7   5       94.30      124.64     21.17 o 
  -1   7   5      689.61      697.31     44.31 o 
   1   7   5      584.84      489.06     37.82 o 
   3   7   5      233.38      227.22     27.58 o 
   5   7   5       12.54       32.14     13.77 o 
   7   7   5      110.49      123.61     22.02 o 
   9   7   5      714.90      788.91     48.59 o 
  11   7   5       11.21       22.38     12.36 o 
  13   7   5      384.10      514.25     39.07 o 
  15   7   5      117.89      103.61     18.67 o 
  17   7   5      370.73      374.45     30.51 o 
  19   7   5     1800.10     1852.81     60.50 o 
  21   7   5       27.09       27.00      8.97 o 
  23   7   5       18.59       12.90      5.76 o 
 -20   8   5      230.93      227.04     16.01 o 
 -18   8   5     1018.93     1012.54     27.23 o 
 -16   8   5     7669.35     7718.67    121.43 o 
 -14   8   5      436.65      438.06     21.86 o 
 -12   8   5     1261.79     1412.88     53.99 o 
 -10   8   5     7190.52     7290.81     91.78 o 
  -8   8   5      312.09      314.23     20.13 o 
  -6   8   5      571.24      606.32     41.22 o 
  -4   8   5     2042.06     2008.27     73.92 o 
  -2   8   5     1198.84     1265.08     59.19 o 
   0   8   5      178.09      194.97     25.45 o 
   2   8   5     5034.62     5282.16    119.13 o 
   4   8   5      115.15      136.75     21.83 o 
   6   8   5        6.74        7.63     10.51 o 
   8   8   5     3259.02     3612.50     98.03 o 
  10   8   5      651.64      727.42     44.17 o 
  12   8   5      215.73      195.11     23.33 o 
  14   8   5        6.21        4.12      9.36 o 
  16   8   5     2872.27     3086.49     74.94 o 
  18   8   5       58.70       58.30     11.04 o 
  20   8   5     2997.63     2914.78     52.66 o 
 -17   9   5        5.70        7.34      5.16 o 
 -15   9   5      624.62      711.01     30.34 o 
 -13   9   5     1170.31     1200.45     29.43 o 
 -11   9   5      327.97      346.98     17.58 o 
  -9   9   5      283.72      299.46     17.20 o 
  -7   9   5     3350.93     3439.31     57.24 o 
  -5   9   5       21.07       38.57      8.48 o 
  -3   9   5        0.81       -8.98      9.64 o 
  -1   9   5     3393.93     3322.04     87.02 o 
   1   9   5      694.09      656.71     39.49 o 
   3   9   5      581.74      557.90     36.34 o 
   5   9   5        2.12       10.34      9.95 o 
   7   9   5     2750.55     2821.79     75.70 o 
   9   9   5     1864.75     1943.97     60.38 o 
  11   9   5     1582.78     1461.63     49.69 o 
  13   9   5      903.94      850.24     35.14 o 
  15   9   5      492.21      454.57     22.70 o 
 -10  10   5      670.14      713.52     28.57 o 
  -8  10   5     4711.51     4687.78    170.21 o 
  -6  10   5     1493.29     1441.28     29.32 o 
  -4  10   5       71.67       86.88      8.75 o 
  -2  10   5       66.69       83.28      8.53 o 
   0  10   5     6895.11     6499.49     96.32 o 
   2  10   5     1410.50     1283.01     44.04 o 
   4  10   5     1296.78     1181.28     41.22 o 
   6  10   5      942.93      882.67     34.16 o 
   8  10   5     1427.74     1375.54     39.37 o 
  10  10   5     2192.84     1912.53     41.55 o 
 -30   0   6     1207.24     1374.65     43.03 o 
 -28   0   6     2173.85     2339.35     69.69 o 
 -26   0   6     8459.66     8475.76    152.00 o 
 -24   0   6      344.19      276.51     28.39 o 
 -22   0   6     1243.82     1425.20     43.03 o 
 -20   0   6     1474.80     1042.45     57.24 o 
 -18   0   6      886.67      827.96     59.85 o 
 -16   0   6     3065.22     2971.31     98.29 o 
 -14   0   6     4285.36     3544.31    220.36 o 
 -12   0   6       34.00       41.10     10.99 o 
 -10   0   6     1409.82     1194.48     48.59 o 
  -8   0   6     3415.08     2923.42     72.42 o 
  -6   0   6     4318.74     4312.45     83.70 o 
  -4   0   6       61.44      114.33     14.19 o 
  -2   0   6      116.11      154.20      9.65 o 
   0   0   6     1071.58      844.26     22.05 o 
   2   0   6      756.39      740.05     28.08 o 
   4   0   6    33325.68    33485.49    193.14 o 
   6   0   6     6839.06     7025.95     95.30 o 
   8   0   6     1081.42     1352.40     44.01 o 
  10   0   6     6527.01     6209.70     98.95 o 
  12   0   6     2147.38     2097.76     60.30 o 
  14   0   6       78.03       98.50     12.02 o 
  16   0   6     2558.93     2673.25     56.24 o 
  18   0   6     8230.79     7979.22    113.13 o 
  20   0   6       25.82       32.14      9.86 o 
  22   0   6       16.13       14.60     11.30 o 
  24   0   6     6724.54     6488.74    117.73 o 
  26   0   6     4594.64     4344.96     59.39 o 
  28   0   6      705.43      614.44     24.31 o 
 -29   1   6       44.82       44.54      7.85 o 
 -27   1   6      213.32      235.80     13.20 o 
 -25   1   6     1087.58     1098.29     32.39 o 
 -23   1   6     1288.96     1387.55     34.48 o 
 -21   1   6       93.53       82.87     10.02 o 
 -19   1   6       32.37       22.44      6.62 o 
 -17   1   6     8341.57     7727.42    193.51 o 
 -15   1   6     2168.94     1920.99     75.89 o 
 -13   1   6      687.78      581.98     18.82 o 
 -11   1   6     2699.98     2460.06     51.06 o 
  -9   1   6     1609.30     1436.90     43.68 o 
  -7   1   6      402.52      367.45     13.78 o 
  -5   1   6     6787.19     6971.80     66.96 o 
  -3   1   6       13.26       30.41      4.32 o 
  -1   1   6      264.78      232.05     12.47 o 
   1   1   6     6746.79     6655.50    237.32 o 
   3   1   6    12123.50    12690.90    121.54 o 
   5   1   6      943.39     1052.69     38.53 o 
   7   1   6     2668.57     2920.02     67.48 o 
   9   1   6    12681.24    12571.91    146.39 o 
  11   1   6     3829.41     3955.91     63.82 o 
  13   1   6       12.56       21.92      5.05 o 
  15   1   6      741.76      754.32     23.20 o 
  17   1   6     2275.47     2287.56     49.64 o 
  19   1   6     1982.44     1971.50     66.67 o 
  21   1   6     2673.77     2579.83     58.76 o 
  23   1   6      245.36      194.50     16.29 o 
  25   1   6     3087.32     2924.90     43.19 o 
  27   1   6     9732.01     8623.33     93.74 o 
 -30   2   6     6780.13     6397.94     78.49 o 
 -28   2   6      879.95      766.23     25.19 o 
 -26   2   6       51.63       51.76      7.50 o 
 -24   2   6    14330.74    13334.04    325.06 o 
 -22   2   6     1197.20     1191.55     39.54 o 
 -20   2   6     1470.04     1363.35     36.73 o 
 -18   2   6     1167.05     1336.42     36.39 o 
 -16   2   6     4637.77     4300.34     80.43 o 
 -14   2   6        0.69       12.78      4.54 o 
 -12   2   6     6454.67     6401.87     89.41 o 
 -10   2   6    12911.94    12986.35    144.90 o 
  -8   2   6      578.59      588.52     30.73 o 
  -6   2   6    23356.84    23875.20    184.77 o 
  -4   2   6     2108.69     2257.87     55.84 o 
  -2   2   6     5017.19     5259.55     84.96 o 
   0   2   6      990.93     1104.35     28.12 o 
   2   2   6     2467.42     2575.36    237.50 o 
   4   2   6     1952.45     1948.47     56.50 o 
   6   2   6      410.70      351.54     24.92 o 
   8   2   6     7871.13     8133.47    123.35 o 
  10   2   6     1419.09     1413.70     31.96 o 
  12   2   6       60.08       64.65      8.16 o 
  14   2   6       55.15       59.44      7.04 o 
  16   2   6     6309.21     6288.41     93.04 o 
  18   2   6      666.61      724.41     32.14 o 
  20   2   6     1045.33     1028.70     37.48 o 
  22   2   6      393.13      402.82     22.62 o 
  24   2   6        1.19        3.99      7.04 o 
  26   2   6      210.24      214.69     14.19 o 
  28   2   6     1542.67     1399.32     37.42 o 
 -27   3   6     1917.85     1884.30     28.53 o 
 -25   3   6     5463.01     5289.88     58.39 o 
 -23   3   6     2750.36     2389.72     76.62 o 
 -21   3   6     2342.21     2237.83     54.77 o 
 -19   3   6     2101.36     2051.74     54.44 o 
 -17   3   6     2092.63     2051.64     55.38 o 
 -15   3   6     6622.58     6236.52    104.30 o 
 -13   3   6     7803.59     7671.23     69.17 o 
 -11   3   6       35.55       49.78      9.13 o 
  -9   3   6    11195.18    11160.03     79.58 o 
  -7   3   6    18478.35    19280.48    185.88 o 
  -5   3   6      229.12      258.82     21.96 o 
  -3   3   6      253.60      287.03     22.89 o 
  -1   3   6     9946.99     9360.94    127.48 o 
   1   3   6      519.51      462.17     19.21 o 
   3   3   6       92.31       62.02     12.42 o 
   5   3   6      413.11      399.98     28.21 o 
   7   3   6     4211.17     4037.78     54.13 o 
   9   3   6      138.89      121.66     10.77 o 
  11   3   6     9478.76     9661.96     80.47 o 
  13   3   6     6650.23     6674.42     75.09 o 
  15   3   6      637.71      659.77     24.24 o 
  17   3   6     3116.27     3049.17     65.15 o 
  19   3   6      331.88      301.32     20.89 o 
  21   3   6        0.78       12.87      7.18 o 
  23   3   6      108.21      117.35     18.18 o 
  25   3   6     3270.72     3268.16     54.63 o 
  27   3   6      172.21      201.73     11.41 o 
 -26   4   6     4545.18     4298.14     77.46 o 
 -24   4   6       30.08       41.76      7.52 o 
 -22   4   6     1498.06     1429.08     40.42 o 
 -20   4   6      290.17      229.19     26.82 o 
 -18   4   6     4247.23     4115.06     77.30 o 
 -16   4   6      109.54       99.51     13.94 o 
 -14   4   6     4585.66     4302.41     79.61 o 
 -12   4   6     1476.18     1415.78     36.31 o 
 -10   4   6      114.13      113.80     10.61 o 
  -8   4   6    18289.56    17610.50    211.31 o 
  -6   4   6      705.91      678.00     21.35 o 
  -4   4   6      253.20      281.83     24.53 o 
  -2   4   6      207.59      183.92     19.97 o 
   0   4   6     1575.29     1663.18     58.53 o 
   2   4   6      513.05      597.34     25.91 o 
   4   4   6       18.82       22.93      8.12 o 
   6   4   6     2884.40     2958.36     47.53 o 
   8   4   6      492.21      592.34     22.19 o 
  10   4   6     5442.38     5518.87     86.74 o 
  12   4   6      333.32      343.41     18.92 o 
  14   4   6    11939.94    11768.78    127.96 o 
  16   4   6     1293.02     1277.89     61.59 o 
  18   4   6     1533.58     1542.92     67.53 o 
  20   4   6       83.09       97.64     18.11 o 
  22   4   6       16.91       53.50     12.87 o 
  24   4   6     1782.55     1813.96     57.55 o 
  26   4   6      943.28      970.17     24.48 o 
 -25   5   6     2372.31     2275.32     67.30 o 
 -23   5   6     3019.70     2920.35     70.93 o 
 -21   5   6      196.45      179.11     21.56 o 
 -19   5   6       10.69       14.04      6.79 o 
 -17   5   6     1539.37     1525.46     68.81 o 
 -15   5   6      464.68      486.34     40.31 o 
 -13   5   6      389.15      387.73     24.85 o 
 -11   5   6      405.80      380.61     23.96 o 
  -9   5   6     7868.98     7344.50     93.22 o 
  -7   5   6       11.66       -1.70     12.44 o 
  -5   5   6      847.58      842.10     23.23 o 
  -3   5   6     2645.55     2384.07     43.83 o 
  -1   5   6      748.94      762.98     20.99 o 
   1   5   6    13089.53    13742.92    105.70 o 
   3   5   6    12093.29    12463.47    149.81 o 
   5   5   6      928.17     1056.33     30.10 o 
   7   5   6     1005.24     1030.71     30.28 o 
   9   5   6    32507.26    32630.61    298.30 o 
  11   5   6       30.24       37.14     15.82 o 
  13   5   6     2162.08     2232.19     80.67 o 
  15   5   6     4743.61     4906.69    118.67 o 
  17   5   6      402.77      365.52     32.56 o 
  19   5   6      978.23      968.92     49.83 o 
  21   5   6     1536.96     1537.32     57.83 o 
  23   5   6      115.76      165.50     17.72 o 
  25   5   6      638.12      619.38     18.45 o 
 -24   6   6      847.17      854.85     30.67 o 
 -22   6   6       18.37       45.93     10.04 o 
 -20   6   6       83.30       88.10      9.98 o 
 -18   6   6      962.34      944.58     44.07 o 
 -16   6   6       11.88        2.59     10.46 o 
 -14   6   6      626.77      662.17     46.23 o 
 -12   6   6       98.47       99.29     13.33 o 
 -10   6   6      199.31      190.01     23.59 o 
  -8   6   6     1255.59     1306.18     58.01 o 
  -6   6   6     1523.22     1480.43     61.80 o 
  -4   6   6       21.09       23.38     12.24 o 
  -2   6   6     6145.57     5594.17    118.41 o 
   0   6   6      578.88      568.43     38.92 o 
   2   6   6     1139.31     1308.68     66.59 o 
   4   6   6       95.26      157.96     28.85 o 
   6   6   6     4132.03     4468.89    112.13 o 
   8   6   6     3202.99     3239.82     96.21 o 
  10   6   6     2070.71     2080.98     77.33 o 
  12   6   6     2713.34     2671.05     87.53 o 
  14   6   6      931.47      913.88     50.72 o 
  16   6   6     3013.90     2844.23     85.11 o 
  18   6   6      444.76      397.10     31.02 o 
  20   6   6      138.00      139.78     18.13 o 
  22   6   6      453.65      430.48     25.15 o 
 -21   7   6      800.32      791.03     29.54 o 
 -19   7   6     1440.09     1450.77     32.65 o 
 -17   7   6     1399.16     1390.08     54.54 o 
 -15   7   6     5691.39     5644.50    119.23 o 
 -13   7   6      237.53      240.28     27.96 o 
 -11   7   6      127.45      134.14     14.81 o 
  -9   7   6      324.03      286.86     28.34 o 
  -7   7   6     4199.76     4169.56    104.04 o 
  -5   7   6      266.56      261.82     27.32 o 
  -3   7   6     1105.97     1205.53     56.97 o 
  -1   7   6     1586.04     1388.89     61.20 o 
   1   7   6     1337.61     1103.70     54.82 o 
   3   7   6     1559.75     1692.13     68.57 o 
   5   7   6      620.68      679.51     44.46 o 
   7   7   6     2533.13     2733.56     87.02 o 
   9   7   6       53.62       79.74     12.81 o 
  11   7   6      966.40     1109.02     54.35 o 
  13   7   6      493.50      493.72     35.55 o 
  15   7   6       74.43       95.32     16.48 o 
  17   7   6     1189.09     1257.42     48.65 o 
  19   7   6     1716.43     1779.39     51.29 o 
  21   7   6       22.38       19.69      6.04 o 
 -18   8   6      455.14      415.02     14.52 o 
 -16   8   6      717.16      712.89     22.75 o 
 -14   8   6        5.41       10.52      7.69 o 
 -12   8   6      127.89      174.14     21.40 o 
 -10   8   6      170.58      156.61     11.03 o 
  -8   8   6      439.20      449.41     21.29 o 
  -6   8   6      894.70      900.93     30.19 o 
  -4   8   6       58.51       61.23      9.80 o 
  -2   8   6      196.70      197.41     23.28 o 
   0   8   6     1045.26     1026.02     50.59 o 
   2   8   6      507.37      653.98     40.65 o 
   4   8   6       26.06        9.80      9.77 o 
   6   8   6        1.46        3.31      9.19 o 
   8   8   6      874.62      939.91     46.40 o 
  10   8   6       57.98       73.44     14.77 o 
  12   8   6      452.55      473.28     30.95 o 
  14   8   6       67.07       80.79     13.39 o 
  16   8   6      319.88      328.87     21.36 o 
 -15   9   6     1628.11     1585.17     37.82 o 
 -13   9   6      141.47      152.64     15.16 o 
 -11   9   6      941.28      970.41     39.25 o 
  -9   9   6     1375.29     1441.24     50.40 o 
  -7   9   6      139.65      127.73     11.74 o 
  -5   9   6      419.01      490.79     30.17 o 
  -3   9   6      114.44      131.83     11.03 o 
  -1   9   6     1478.81     1484.94     33.84 o 
   1   9   6     2934.60     2830.70     73.01 o 
   3   9   6       67.36       78.75     14.48 o 
   5   9   6       37.76       45.80     10.96 o 
   7   9   6      546.13      595.36     31.80 o 
   9   9   6     4176.39     4238.32     78.79 o 
  11   9   6     1527.42     1408.13     41.93 o 
  13   9   6      189.24      178.14     13.73 o 
  -6  10   6        7.87        7.62      4.91 o 
  -4  10   6       13.96       24.01      6.67 o 
  -2  10   6       37.73       30.52      5.96 o 
   0  10   6      188.32      162.23     13.78 o 
   2  10   6      104.74       67.45      9.37 o 
   4  10   6      461.37      443.60     20.92 o 
 -29   1   7       19.65       42.92      6.12 o 
 -27   1   7     1144.57     1257.64     33.84 o 
 -25   1   7       15.42       39.05      7.13 o 
 -23   1   7       14.95       28.63      6.62 o 
 -21   1   7     1376.31     1501.43     37.57 o 
 -19   1   7      644.12      712.02     29.86 o 
 -17   1   7     1081.21     1080.66     41.98 o 
 -15   1   7     8292.03     8154.06    111.28 o 
 -13   1   7     1205.33     1170.43     38.45 o 
 -11   1   7      107.05       94.53      8.20 o 
  -9   1   7     3011.54     3003.43     53.27 o 
  -7   1   7      313.42      322.54     18.83 o 
  -5   1   7     9106.07     8208.36    124.34 o 
  -3   1   7     9490.42     9807.09    455.87 o 
  -1   1   7       51.49       69.46      7.87 o 
   1   1   7     4759.22     4843.83    118.32 o 
   3   1   7      243.45      249.71     20.03 o 
   5   1   7     2699.91     3159.87     54.14 o 
   7   1   7     1231.06     1331.02     23.82 o 
   9   1   7     1190.26     1166.33     23.04 o 
  11   1   7     2807.76     2716.94     44.05 o 
  13   1   7       54.40       48.27      6.64 o 
  15   1   7     8612.15     8446.27    111.30 o 
  17   1   7      508.24      481.86     27.35 o 
  19   1   7        9.13       11.80      8.01 o 
  21   1   7      879.21      870.10     33.38 o 
  23   1   7     2175.01     2109.86     46.38 o 
  25   1   7       11.14       19.08      6.02 o 
  27   1   7     1132.44     1127.40     32.68 o 
 -28   2   7      430.24      404.27     15.37 o 
 -26   2   7     1748.78     1739.75     31.60 o 
 -24   2   7      278.37      256.87     16.44 o 
 -22   2   7      443.01      447.97     24.16 o 
 -20   2   7       15.12       34.96      9.23 o 
 -18   2   7     1224.44     1007.64     32.35 o 
 -16   2   7     1451.13     1438.02     38.58 o 
 -14   2   7     3941.84     3914.16     61.85 o 
 -12   2   7      547.97      506.46     21.94 o 
 -10   2   7      593.46      525.16     21.52 o 
  -8   2   7     6503.86     6448.90    117.00 o 
  -6   2   7     2978.81     3184.36     54.14 o 
  -4   2   7      466.05      467.54     17.70 o 
  -2   2   7       51.74       49.24      7.50 o 
   0   2   7      396.82      376.89     17.96 o 
   2   2   7        0.66       11.87      4.08 o 
   4   2   7       45.54       59.24      6.63 o 
   6   2   7     1725.51     1752.88     35.92 o 
   8   2   7      833.70      953.58     32.41 o 
  10   2   7      466.11      474.12     17.08 o 
  12   2   7      113.11      129.38     11.10 o 
  14   2   7       81.17       87.91     13.37 o 
  16   2   7     4231.92     4092.34    108.27 o 
  18   2   7      556.30      627.28     50.03 o 
  20   2   7     2417.69     2388.14     44.61 o 
  22   2   7      102.56       90.66      9.14 o 
  24   2   7       10.73       10.48      4.33 o 
  26   2   7      574.32      499.92     24.96 o 
 -27   3   7      324.85      364.74     14.76 o 
 -25   3   7      451.02      448.38     15.53 o 
 -23   3   7      365.23      369.61     29.37 o 
 -21   3   7     1683.70     1575.59     44.98 o 
 -19   3   7     2724.26     2626.06     74.01 o 
 -17   3   7       28.61       24.84      8.67 o 
 -15   3   7     1680.54     1637.58     50.12 o 
 -13   3   7     1757.40     1649.38     49.74 o 
 -11   3   7      820.64      778.21     25.62 o 
  -9   3   7     1955.40     1941.72     39.38 o 
  -7   3   7     8651.33     8911.81    110.24 o 
  -5   3   7     1988.37     2039.75     40.12 o 
  -3   3   7      279.88      268.20     12.35 o 
  -1   3   7     2857.58     3053.80     53.81 o 
   1   3   7      527.34      497.22     19.78 o 
   3   3   7     1162.00     1310.66     38.58 o 
   5   3   7      160.24      178.13     12.43 o 
   7   3   7      321.34      342.73     15.05 o 
   9   3   7      300.23      339.15     15.02 o 
  11   3   7      236.02      269.26     20.36 o 
  13   3   7      383.74      388.45     19.13 o 
  15   3   7     1934.98     1961.43     41.37 o 
  17   3   7     2437.73     2449.31     57.32 o 
  19   3   7     1748.12     1682.57     45.08 o 
  21   3   7       43.26       50.58      8.72 o 
  23   3   7        8.32        1.60      8.13 o 
  25   3   7     1357.97     1312.88     41.72 o 
 -26   4   7      103.56       84.69      9.38 o 
 -24   4   7     4643.82     4618.22     84.86 o 
 -22   4   7      412.82      368.59     19.04 o 
 -20   4   7     1255.43     1188.95     56.23 o 
 -18   4   7     1463.03     1537.66     77.68 o 
 -16   4   7       54.60       64.01     12.11 o 
 -14   4   7      338.87      293.02     22.06 o 
 -12   4   7      348.81      403.31     25.17 o 
 -10   4   7     3252.49     2951.89     90.81 o 
  -8   4   7     8038.97     7612.50     79.21 o 
  -6   4   7      952.37     1063.31     25.11 o 
  -4   4   7      374.47      343.60     14.21 o 
  -2   4   7       48.95       57.61      7.99 o 
   0   4   7     1256.85     1232.44     31.98 o 
   2   4   7     3505.32     3934.57     57.28 o 
   4   4   7     1370.64     1377.84     42.32 o 
   6   4   7      208.88      209.64     22.39 o 
   8   4   7      638.54      647.01     24.05 o 
  10   4   7      468.39      524.73     30.26 o 
  12   4   7       13.01       22.69     20.50 o 
  14   4   7     2988.83     3004.02     90.10 o 
  16   4   7      281.52      299.88     29.12 o 
  18   4   7      104.71      102.67     17.62 o 
  20   4   7     4252.99     4156.43     92.96 o 
  22   4   7       29.42       30.90     16.61 o 
  24   4   7        9.67       15.21      6.86 o 
 -23   5   7      713.41      661.36     20.37 o 
 -21   5   7       40.04       40.10     11.10 o 
 -19   5   7        7.89        6.18      8.65 o 
 -17   5   7      539.27      533.38     39.79 o 
 -15   5   7      858.85      832.89     51.31 o 
 -13   5   7     4939.17     4781.66     83.52 o 
 -11   5   7      653.16      753.43     33.38 o 
  -9   5   7       15.79       28.82      8.66 o 
  -7   5   7      952.69      959.53     35.67 o 
  -5   5   7        9.38        6.79      7.41 o 
  -3   5   7      450.59      509.77     32.86 o 
  -1   5   7       59.80       79.34     11.93 o 
   1   5   7      145.26      191.52     19.03 o 
   3   5   7      319.99      235.05     15.18 o 
   5   5   7      302.58      294.68     17.98 o 
   7   5   7       71.14       73.56     12.19 o 
   9   5   7     5727.24     5908.66     85.05 o 
  11   5   7     1001.52     1004.48     52.39 o 
  13   5   7       74.57       50.53     14.36 o 
  15   5   7       14.74       18.69     10.52 o 
  17   5   7      328.99      271.45     25.84 o 
  19   5   7     1633.22     1623.45     56.22 o 
  21   5   7     1262.53     1282.47     31.17 o 
  23   5   7      469.13      423.45     21.08 o 
 -22   6   7     3566.46     3462.27     62.17 o 
 -20   6   7       28.64       29.07      9.47 o 
 -18   6   7      228.94      231.63     23.47 o 
 -16   6   7        9.69        5.93      8.75 o 
 -14   6   7    10497.39    10095.62    169.29 o 
 -12   6   7      547.59      524.31     40.81 o 
 -10   6   7      186.13      249.69     18.83 o 
  -8   6   7     9622.19     9252.44    114.64 o 
  -6   6   7      414.65      830.08     44.40 o 
  -4   6   7      913.35     1001.64     48.83 o 
  -2   6   7       47.81       42.76     12.66 o 
   0   6   7     1982.63     2123.87    140.72 o 
   2   6   7      405.11      407.20     22.60 o 
   4   6   7     7484.89     8142.56    135.74 o 
   6   6   7      860.64      813.58     32.62 o 
   8   6   7        0.71        6.50      4.76 o 
  10   6   7     6051.81     6297.82    127.07 o 
  12   6   7       70.99       68.17     15.51 o 
  14   6   7        2.81        1.14      8.68 o 
  16   6   7       37.91       55.67     13.07 o 
  18   6   7     1714.99     1819.80     54.89 o 
  20   6   7      577.76      568.10     15.14 o 
 -19   7   7       21.01       15.11      6.90 o 
 -17   7   7        5.38        9.45      7.25 o 
 -15   7   7     2670.12     2760.63     75.97 o 
 -13   7   7       85.04      106.22     18.09 o 
 -11   7   7       25.05       29.43     12.70 o 
  -9   7   7      371.89      386.64     21.84 o 
  -7   7   7     1525.56     1681.85     45.38 o 
  -5   7   7     2027.99     2076.23     68.96 o 
  -3   7   7        2.39       -5.82      9.54 o 
  -1   7   7       48.03      103.24     17.46 o 
   1   7   7     1931.43     1877.05     67.06 o 
   3   7   7      795.72      740.74     42.24 o 
   5   7   7      193.24      189.52     22.82 o 
   7   7   7     1163.76     1094.05     44.05 o 
   9   7   7     1330.40     1518.96     38.58 o 
  11   7   7      677.87      503.09     22.05 o 
  13   7   7        1.95       10.41      5.34 o 
  15   7   7      802.67      813.50     39.14 o 
  17   7   7     1268.72     1165.33     78.26 o 
 -16   8   7     2690.83     2558.82     53.47 o 
 -14   8   7       54.23       47.09     10.39 o 
 -12   8   7     1139.28     1117.34     44.97 o 
 -10   8   7     3796.39     3892.97     88.29 o 
  -8   8   7        0.30        9.54      5.42 o 
  -6   8   7     3612.17     3738.57     60.73 o 
  -4   8   7       16.05       21.16      7.02 o 
  -2   8   7      523.43      491.65     31.96 o 
   0   8   7       78.43       46.72     11.91 o 
   2   8   7     6707.82     6461.98    113.15 o 
   4   8   7      132.94      139.46     18.25 o 
   6   8   7        4.60       12.15      9.04 o 
   8   8   7     5120.47     4781.47     91.07 o 
  10   8   7       93.74      139.23     15.93 o 
  12   8   7       11.34        4.93      6.22 o 
  14   8   7      396.04      375.30     19.95 o 
 -11   9   7     1175.45     1103.03     33.57 o 
  -9   9   7     1130.24     1121.81     36.85 o 
  -7   9   7      155.47      139.10     14.55 o 
  -5   9   7      307.49      322.87     14.87 o 
  -3   9   7        0.97        3.89      4.01 o 
  -1   9   7      697.41      668.69     20.59 o 
   1   9   7     1223.02     1251.36     40.95 o 
   3   9   7      400.39      368.81     14.72 o 
   5   9   7      147.07      116.80     12.89 o 
   7   9   7      291.43      253.25     16.99 o 
 -26   0   8     3675.85     3344.09     74.54 o 
 -24   0   8       13.34        9.56      6.77 o 
 -22   0   8    12711.75    12065.34    144.37 o 
 -20   0   8     3784.52     3772.83     71.10 o 
 -18   0   8     8007.42     7654.55    153.79 o 
 -16   0   8     1414.32     1594.93     71.26 o 
 -14   0   8     3335.59     2972.17     95.80 o 
 -12   0   8     3969.22     3894.84    105.54 o 
 -10   0   8      711.56      723.72     41.25 o 
  -8   0   8    15179.73    14626.94    129.49 o 
  -6   0   8       11.70       46.95     17.67 o 
  -4   0   8     5868.94     5988.11    129.72 o 
  -2   0   8     2539.36     2563.57     55.61 o 
   0   0   8    10050.65    10313.71    249.78 o 
   2   0   8      728.83      801.02     31.98 o 
   4   0   8      175.83      136.93     13.93 o 
   6   0   8     2964.33     2922.02     49.37 o 
   8   0   8      100.94      113.52     10.92 o 
  10   0   8    11283.42    10884.10     97.81 o 
  12   0   8      127.90      114.45     13.56 o 
  14   0   8     3496.63     3401.96     65.35 o 
  16   0   8      761.08      774.32     47.78 o 
  18   0   8     3162.98     3273.71     93.55 o 
  20   0   8      707.17      680.98     40.68 o 
  22   0   8     1829.79     1690.51     56.15 o 
  24   0   8      851.46      832.60     33.79 o 
 -27   1   8      477.38      527.04     18.13 o 
 -25   1   8     3371.05     3241.81     78.42 o 
 -23   1   8     3390.27     3389.30     45.42 o 
 -21   1   8      479.72      441.59     16.82 o 
 -19   1   8        7.62       11.61      6.51 o 
 -17   1   8      358.09      389.04     20.50 o 
 -15   1   8     3642.55     3536.89     74.24 o 
 -13   1   8     7569.88     7187.44    108.75 o 
 -11   1   8     1598.29     1609.45     56.34 o 
  -9   1   8     2612.45     2542.45     41.37 o 
  -7   1   8     7412.24     7266.33     64.69 o 
  -5   1   8      139.02      118.63      9.30 o 
  -3   1   8      198.36      217.08     11.76 o 
  -1   1   8      125.91      101.94      8.57 o 
   1   1   8     1705.74     1628.61     28.43 o 
   3   1   8      646.48      607.18     15.42 o 
   5   1   8      146.96      174.37      8.73 o 
   7   1   8      104.36       84.02      7.58 o 
   9   1   8     8009.65     8051.58     72.67 o 
  11   1   8     2608.47     2456.42     40.51 o 
  13   1   8     2881.77     2862.16     42.90 o 
  15   1   8     3221.07     3215.30     52.77 o 
  17   1   8      980.35      989.45     37.57 o 
  19   1   8     1506.83     1494.57     43.23 o 
  21   1   8     1012.63      970.48     24.67 o 
  23   1   8       28.42       38.05      7.30 o 
  25   1   8       47.70       50.87      8.61 o 
 -26   2   8      412.73      475.81     13.86 o 
 -24   2   8     6495.36     6243.31    105.76 o 
 -22   2   8      565.02      559.76     19.47 o 
 -20   2   8      560.19      608.73     31.02 o 
 -18   2   8      360.87      404.84     24.90 o 
 -16   2   8      747.70      672.86     26.32 o 
 -14   2   8        7.33       12.91      8.05 o 
 -12   2   8     1800.35     1608.08     39.55 o 
 -10   2   8      235.31      215.53     14.47 o 
  -8   2   8     1023.66     1032.78     25.62 o 
  -6   2   8    11701.98    11111.33     75.26 o 
  -4   2   8      870.07      964.51     25.76 o 
  -2   2   8      553.20      552.59     16.56 o 
   0   2   8     1987.45     2032.36     35.39 o 
   2   2   8     2341.13     2335.01     38.16 o 
   4   2   8      307.38      325.45     13.30 o 
   6   2   8     2084.92     2022.15     36.50 o 
   8   2   8     5084.98     5030.98     57.98 o 
  10   2   8      211.93      192.60     12.08 o 
  12   2   8     1539.21     1489.42     31.25 o 
  14   2   8        3.30        4.74      5.77 o 
  16   2   8    11217.63    11089.19    104.47 o 
  18   2   8      205.11      217.06     18.00 o 
  20   2   8     1323.40     1338.64     38.08 o 
  22   2   8     1542.37     1503.94     46.56 o 
  24   2   8      930.89      876.58     32.84 o 
 -25   3   8      620.82      605.27     18.42 o 
 -23   3   8      287.41      317.98     16.41 o 
 -21   3   8      169.13      209.33     19.26 o 
 -19   3   8     1184.51     1156.26     52.24 o 
 -17   3   8       32.40       33.63     10.05 o 
 -15   3   8     2674.23     2614.17     62.32 o 
 -13   3   8        0.72       22.92      8.69 o 
 -11   3   8     1196.42     1158.19     41.16 o 
  -9   3   8     1234.08     1209.28     41.27 o 
  -7   3   8     9763.23     9108.24    114.74 o 
  -5   3   8      260.83      255.03     10.42 o 
  -3   3   8     1201.46     1314.61     33.10 o 
  -1   3   8     5775.08     5774.22    106.28 o 
   1   3   8      206.67      214.14     12.71 o 
   3   3   8     9189.39     9421.53     79.37 o 
   5   3   8     5349.98     5480.79     72.43 o 
   7   3   8       32.21       37.29      9.93 o 
   9   3   8     2103.07     2111.13     42.46 o 
  11   3   8     7409.19     7265.20     68.75 o 
  13   3   8      342.54      333.32     18.10 o 
  15   3   8      138.45      172.99     29.19 o 
  17   3   8     5592.16     5677.59    118.60 o 
  19   3   8      145.15      113.89     18.44 o 
  21   3   8       74.53       74.46     13.33 o 
  23   3   8        0.30        9.41     14.51 o 
 -24   4   8     1936.18     1961.28     47.08 o 
 -22   4   8     3454.58     3209.56     73.95 o 
 -20   4   8     2545.37     2572.63     75.20 o 
 -18   4   8     2410.36     2441.52     56.77 o 
 -16   4   8      843.90      883.52     34.78 o 
 -14   4   8     1049.59     1051.68     30.33 o 
 -12   4   8     1889.87     1779.23     50.74 o 
 -10   4   8      160.27      175.62     16.68 o 
  -8   4   8      914.00      954.78     35.85 o 
  -6   4   8      217.69      220.11     14.04 o 
  -4   4   8     1435.24     1476.34     35.92 o 
  -2   4   8     3282.98     3321.04     66.74 o 
   0   4   8     7599.66     7679.41    103.24 o 
   2   4   8      489.46      614.55     71.01 o 
   4   4   8      487.94      570.01     24.20 o 
   6   4   8     4940.82     4971.39     69.13 o 
   8   4   8      843.18      818.63     28.22 o 
  10   4   8     2200.21     2124.70     61.32 o 
  12   4   8        6.21       24.48      7.68 o 
  14   4   8      153.52      154.53     20.07 o 
  16   4   8      214.20      195.88     22.17 o 
  18   4   8     5999.72     5913.16    106.40 o 
  20   4   8       57.96       40.11     10.09 o 
  22   4   8        3.46        5.37      3.50 o 
 -23   5   8     5357.89     5154.21     69.10 o 
 -21   5   8       14.42       21.27      8.04 o 
 -19   5   8      218.28      189.18     20.46 o 
 -17   5   8     6594.84     6130.29    120.27 o 
 -15   5   8      441.16      455.19     22.55 o 
 -13   5   8      998.85      932.47     52.73 o 
 -11   5   8       89.56       66.23     17.11 o 
  -9   5   8      911.90      882.95     52.62 o 
  -7   5   8      641.84      674.09     45.51 o 
  -5   5   8     7602.84     7613.98    253.69 o 
  -3   5   8     3791.13     3854.64     78.79 o 
  -1   5   8        8.54       12.26      7.50 o 
   1   5   8     3811.52     3759.04     98.74 o 
   3   5   8     3167.99     2929.07     63.86 o 
   5   5   8        5.28        0.68      6.07 o 
   7   5   8        4.35       17.60      7.60 o 
   9   5   8      596.24      643.34     28.40 o 
  11   5   8      406.47      383.34     32.85 o 
  13   5   8     2138.61     2306.45     68.08 o 
  15   5   8     2397.15     2366.01     45.26 o 
  17   5   8       53.86       47.82      5.91 o 
  19   5   8     1086.31     1064.49     26.36 o 
  21   5   8       39.94       61.02      9.05 o 
 -20   6   8      221.58      194.37     15.65 o 
 -18   6   8     1232.85     1215.17     44.71 o 
 -16   6   8     3800.78     3591.35     84.56 o 
 -14   6   8       21.84       25.03     11.36 o 
 -12   6   8      923.45      931.62     49.49 o 
 -10   6   8      319.08      269.63     28.16 o 
  -8   6   8      811.61      702.22     44.43 o 
  -6   6   8     1379.02     1308.03     59.84 o 
  -4   6   8       53.96       55.26     14.47 o 
  -2   6   8       72.41       69.57     17.61 o 
   0   6   8      255.45      314.39     26.03 o 
   2   6   8     2516.15     2598.81     75.13 o 
   4   6   8      427.04      332.68     20.70 o 
   6   6   8      946.81      870.05     25.50 o 
   8   6   8     2457.01     2519.07     59.64 o 
  10   6   8       31.70       19.55      6.54 o 
  12   6   8      528.30      508.88     22.18 o 
  14   6   8      309.04      263.69     15.21 o 
  16   6   8      880.23      887.47     24.55 o 
  18   6   8      941.44      841.55     29.62 o 
 -17   7   8        5.39       11.18      5.46 o 
 -15   7   8     1337.25     1311.96     32.61 o 
 -13   7   8      897.54      947.99     41.70 o 
 -11   7   8     1093.17     1019.55     45.71 o 
  -9   7   8     1284.63     1324.94     53.79 o 
  -7   7   8     2857.72     2835.34     79.13 o 
  -5   7   8        1.59        2.43      7.16 o 
  -3   7   8       42.26       55.46     12.21 o 
  -1   7   8     2192.04     2285.64     63.81 o 
   1   7   8      101.62       99.07     14.84 o 
   3   7   8     2294.77     2180.97    100.34 o 
   5   7   8      510.86      539.87     17.59 o 
   7   7   8       92.65      117.45      8.53 o 
   9   7   8     1702.10     1855.03     40.82 o 
  11   7   8    21074.78    18940.29    197.71 o 
  13   7   8     1378.88     1302.26     33.38 o 
 -12   8   8     3011.87     2907.20     45.14 o 
 -10   8   8     1101.10     1079.31     37.99 o 
  -8   8   8      774.18      827.16     34.78 o 
  -6   8   8     3259.30     3165.12     68.58 o 
  -4   8   8      359.96      286.41     20.71 o 
  -2   8   8       23.31       23.22      5.30 o 
   0   8   8      970.26      945.58     26.67 o 
   2   8   8      804.39      722.47     22.81 o 
   4   8   8      865.97      818.37     30.68 o 
   6   8   8      529.56      489.73     24.02 o 
   8   8   8       60.84       26.19      6.89 o 
  -5   9   8     1061.59      965.75     29.13 o 
  -3   9   8      696.91      709.89     25.39 o 
 -25   1   9       98.29      134.04     10.89 o 
 -23   1   9       55.04       57.70      6.03 o 
 -21   1   9      642.67      625.34     20.23 o 
 -19   1   9     1214.28     1275.88     39.23 o 
 -17   1   9     1232.44     1396.06     35.73 o 
 -15   1   9       97.66      107.05     12.90 o 
 -13   1   9     1611.41     1649.89     48.52 o 
 -11   1   9     4198.32     4322.87     76.36 o 
  -9   1   9     1521.26     1535.41     35.92 o 
  -7   1   9     5331.36     5543.28     67.86 o 
  -5   1   9      840.99      891.42     35.34 o 
  -3   1   9     2378.99     2375.22     47.33 o 
  -1   1   9     4801.01     4859.55     68.10 o 
   1   1   9      437.77      419.30     17.51 o 
   3   1   9      634.97      583.33     20.43 o 
   5   1   9     2755.37     2886.99     39.57 o 
   7   1   9     1929.22     1965.24     32.90 o 
   9   1   9      971.32     1051.09     24.17 o 
  11   1   9      517.06      548.95     17.40 o 
  13   1   9     1572.81     1562.66     27.66 o 
  15   1   9       81.09       98.88      8.57 o 
  17   1   9     2722.59     2682.87     43.57 o 
  19   1   9     1774.29     1689.03     33.10 o 
  21   1   9      598.15      534.28     28.40 o 
  23   1   9      183.41      152.66     12.71 o 
 -24   2   9        6.64        8.87      4.57 o 
 -22   2   9     1406.20     1557.39     28.60 o 
 -20   2   9      691.17      654.01     26.53 o 
 -18   2   9      653.14      557.93     26.68 o 
 -16   2   9      248.40      210.07     17.74 o 
 -14   2   9      222.85      235.13     19.02 o 
 -12   2   9      887.67      876.63     27.77 o 
 -10   2   9      124.75      146.66     12.37 o 
  -8   2   9      150.74      150.49     12.27 o 
  -6   2   9     7722.21     7823.33    103.04 o 
  -4   2   9        2.74       11.21      5.76 o 
  -2   2   9      452.07      456.98     21.71 o 
   0   2   9       42.54       55.14      9.07 o 
   2   2   9       24.66       31.99      9.48 o 
   4   2   9      923.74      954.53     31.10 o 
   6   2   9       34.86       47.64      8.34 o 
   8   2   9      528.18      542.24     23.24 o 
  10   2   9      222.18      234.53     11.85 o 
  12   2   9        2.90        8.52      4.86 o 
  14   2   9       16.38       15.09      5.17 o 
  16   2   9     4394.97     4230.53     68.74 o 
  18   2   9      200.23      172.13     13.56 o 
  20   2   9      361.52      308.77     19.84 o 
  22   2   9      469.31      440.77     21.60 o 
 -23   3   9       61.27       80.75     10.88 o 
 -21   3   9      257.24      274.82     14.65 o 
 -19   3   9     1595.92     1718.62     57.61 o 
 -17   3   9      109.13      120.25     13.14 o 
 -15   3   9     3013.34     2946.54     61.91 o 
 -13   3   9     3497.00     3588.96     54.02 o 
 -11   3   9      236.20      233.15     14.97 o 
  -9   3   9      597.54      677.46     24.78 o 
  -7   3   9      215.31      253.58     13.17 o 
  -5   3   9     1551.24     1548.10     36.02 o 
  -3   3   9     5121.00     5102.22     80.61 o 
  -1   3   9     3973.52     4157.79     63.92 o 
   1   3   9       50.08       57.63      9.41 o 
   3   3   9      415.54      408.21     20.93 o 
   5   3   9     2771.58     2655.13     51.21 o 
   7   3   9     1757.34     1833.13     41.98 o 
   9   3   9      439.81      449.25     20.73 o 
  11   3   9       44.50       61.13      7.20 o 
  13   3   9      327.87      318.54     16.25 o 
  15   3   9      179.69      145.21     13.69 o 
  17   3   9      599.55      565.33     23.30 o 
  19   3   9      224.13      201.36     12.61 o 
  21   3   9      283.07      255.25     15.95 o 
 -22   4   9      183.86      212.83     15.74 o 
 -20   4   9     1703.04     1756.93     53.16 o 
 -18   4   9     1562.66     1484.13     54.48 o 
 -16   4   9     1378.22     1322.48     70.52 o 
 -14   4   9     1255.44     1213.59     48.70 o 
 -12   4   9     2549.18     2457.41     44.26 o 
 -10   4   9      439.50      420.04     19.18 o 
  -8   4   9      694.02      663.76     23.84 o 
  -6   4   9     5519.29     5522.66     74.52 o 
  -4   4   9      562.43      624.59     39.93 o 
  -2   4   9       31.68       33.94      7.82 o 
   0   4   9       10.20        3.13      6.04 o 
   2   4   9      629.05      647.80     25.82 o 
   4   4   9       19.08       24.94      9.03 o 
   6   4   9      361.90      410.21     20.01 o 
   8   4   9      791.06      825.64     32.98 o 
  10   4   9      120.88       82.67      9.46 o 
  12   4   9      213.64      204.77     24.86 o 
  14   4   9       49.32       64.22     16.68 o 
  16   4   9      921.65      962.94     27.62 o 
  18   4   9        2.81        6.65      3.99 o 
  20   4   9     1556.21     1472.74     37.35 o 
 -19   5   9      492.67      444.18     24.81 o 
 -17   5   9     1583.00     1471.54     50.47 o 
 -15   5   9      978.35      927.45     43.83 o 
 -13   5   9      955.83      963.11     31.21 o 
 -11   5   9       34.36       25.79      7.61 o 
  -9   5   9      357.39      343.00     21.25 o 
  -7   5   9      801.67      838.56     33.30 o 
  -5   5   9     2762.57     2954.35     61.50 o 
  -3   5   9      190.36      224.34     18.33 o 
  -1   5   9      817.25      847.76     27.47 o 
   1   5   9     1102.31     1262.26     33.68 o 
   3   5   9      930.64      863.04     31.23 o 
   5   5   9        7.48       19.03      6.52 o 
   7   5   9     1078.81     1055.46     34.89 o 
   9   5   9     1507.70     1523.48     39.11 o 
  11   5   9       62.20       70.80     14.84 o 
  13   5   9      350.88      365.47     27.52 o 
  15   5   9     1511.44     1559.12     49.97 o 
  17   5   9      360.02      340.22     20.81 o 
 -18   6   9      741.08      764.71     26.96 o 
 -16   6   9      850.28      770.16     32.14 o 
 -14   6   9      267.13      248.41     13.20 o 
 -12   6   9      202.23      203.64     13.73 o 
 -10   6   9     2402.94     2287.08     47.31 o 
  -8   6   9     5656.89     5577.87     76.97 o 
  -6   6   9       97.27       88.39     11.01 o 
  -4   6   9     1559.20     1522.47     63.30 o 
  -2   6   9       50.59       54.91     15.07 o 
   0   6   9      245.58      246.10     26.97 o 
   2   6   9       11.87       10.50      6.21 o 
   4   6   9     3084.50     2973.10     80.88 o 
   6   6   9      857.87      872.54     28.13 o 
   8   6   9      136.87      104.37     18.87 o 
  10   6   9     1013.60     1046.86     40.65 o 
  12   6   9      619.64      640.89     29.92 o 
  14   6   9      515.31      514.51     23.71 o 
 -13   7   9      107.93      110.35     11.53 o 
 -11   7   9      260.65      250.51     12.53 o 
  -9   7   9     1561.89     1425.40     58.55 o 
  -7   7   9      799.30      788.96     25.29 o 
  -5   7   9      156.92      156.97     11.70 o 
  -3   7   9     1067.12     1072.91     46.37 o 
  -1   7   9      478.11      475.09     31.38 o 
   1   7   9      894.94      829.28     39.48 o 
   3   7   9      296.45      341.59     23.91 o 
   5   7   9      702.75      537.17     26.45 o 
   7   7   9      267.55      212.39     14.14 o 
  -6   8   9     2648.39     2490.06     50.76 o 
  -4   8   9       53.02       62.15     10.02 o 
  -2   8   9       17.27       30.24      7.91 o 
   0   8   9     1007.02      974.96     31.57 o 
 -22   0  10     4901.03     5112.83     70.30 o 
 -20   0  10     2488.03     2511.40     61.44 o 
 -18   0  10       33.40       36.76      7.62 o 
 -16   0  10     3537.13     3387.40     61.54 o 
 -14   0  10     3467.12     3472.46     89.22 o 
 -12   0  10      179.10      142.59     19.33 o 
 -10   0  10      599.49      583.69     36.16 o 
  -8   0  10     3637.66     3654.53     93.85 o 
  -6   0  10     5957.14     6060.00    126.76 o 
  -4   0  10    14541.34    14536.59    201.11 o 
  -2   0  10     3571.81     3775.56    105.14 o 
   0   0  10     2189.10     2205.11     80.91 o 
   2   0  10     2115.39     2160.50     54.65 o 
   4   0  10     1097.58     1083.77     38.54 o 
   6   0  10     3880.03     3978.88     71.47 o 
   8   0  10      242.35      264.08     15.08 o 
  10   0  10     1868.65     1893.09     61.19 o 
  12   0  10       91.85       98.84      8.85 o 
  14   0  10       12.69       18.33      6.57 o 
  16   0  10     1081.92     1066.33     44.33 o 
 -21   1  10      752.69      853.99     22.77 o 
 -19   1  10       33.06       39.78      6.13 o 
 -17   1  10     1897.05     1851.54     56.19 o 
 -15   1  10      118.12      111.14     12.68 o 
 -13   1  10       86.02       99.66     15.87 o 
 -11   1  10      291.18      287.32     40.98 o 
  -9   1  10      454.32      446.40     23.17 o 
  -7   1  10     1502.89     1562.10     44.75 o 
  -5   1  10    11926.54    11783.88    249.60 o 
  -3   1  10      155.92      236.36     24.68 o 
  -1   1  10     2866.90     2948.92     66.04 o 
   1   1  10     4863.56     4872.35     68.76 o 
   3   1  10      248.77      258.33     16.56 o 
   5   1  10      486.80      495.75     22.13 o 
   7   1  10        4.93        9.01      8.21 o 
   9   1  10      373.17      365.91     17.88 o 
  11   1  10     2486.57     2444.32     36.30 o 
  13   1  10     1277.32     1248.87     23.92 o 
  15   1  10      896.29      896.76     38.41 o 
  17   1  10     2340.12     2413.29     60.03 o 
 -20   2  10     2176.51     2118.79     30.71 o 
 -18   2  10     5742.86     6024.28    135.42 o 
 -16   2  10     5065.68     5086.06    178.21 o 
 -14   2  10      261.73      271.50     18.04 o 
 -12   2  10      272.06      267.26     18.19 o 
 -10   2  10     7488.55     7648.96     76.05 o 
  -8   2  10      596.87      587.12     21.38 o 
  -6   2  10      774.29      805.12     25.62 o 
  -4   2  10      218.27      235.60     20.43 o 
  -2   2  10        0.64       19.39     11.37 o 
   0   2  10     2452.23     2450.21     48.72 o 
   2   2  10     7594.74     7741.15     86.19 o 
   4   2  10       41.96       52.02      8.85 o 
   6   2  10        6.42       12.16      6.59 o 
   8   2  10     6743.44     6840.43     76.09 o 
  10   2  10     1430.13     1423.52     33.07 o 
  12   2  10     3506.71     3363.21     39.50 o 
  14   2  10      353.80      326.63     13.77 o 
  16   2  10     1136.41     1108.01     50.55 o 
  18   2  10       18.27       33.13      7.68 o 
 -21   3  10     1937.49     1956.98     43.00 o 
 -19   3  10      963.40      945.65     24.76 o 
 -17   3  10      127.85      155.24     22.31 o 
 -15   3  10     2019.65     2091.14     44.77 o 
 -13   3  10      311.07      351.30     19.61 o 
 -11   3  10     1456.98     1380.91     30.96 o 
  -9   3  10      100.02      113.92      9.97 o 
  -7   3  10     1111.43     1164.43     31.96 o 
  -5   3  10       87.42      110.81     20.59 o 
  -3   3  10      216.23      212.13     18.37 o 
  -1   3  10     2200.25     2182.91     48.03 o 
   1   3  10      401.24      465.86     21.49 o 
   3   3  10      329.64      338.92     18.58 o 
   5   3  10     2728.79     2642.55     48.65 o 
   7   3  10       13.56       17.12      6.63 o 
   9   3  10        6.93       12.52      5.80 o 
  11   3  10     2370.50     2410.08     39.09 o 
  13   3  10        6.37       37.61     11.78 o 
  15   3  10      536.61      513.81     29.15 o 
  17   3  10      936.23      885.86     31.46 o 
 -18   4  10      281.65      271.09     18.56 o 
 -16   4  10      596.91      622.62     31.23 o 
 -14   4  10      578.60      538.68     31.13 o 
 -12   4  10      337.27      348.32     17.80 o 
 -10   4  10       88.91      101.70      8.53 o 
  -8   4  10     1905.67     1802.06     50.40 o 
  -6   4  10      234.88      225.89     25.84 o 
  -4   4  10      276.93      270.21     19.42 o 
  -2   4  10     1282.34     1355.87     41.93 o 
   0   4  10      764.23      791.16     26.13 o 
   2   4  10      713.42      726.60     25.12 o 
   4   4  10     1759.11     1840.01     38.71 o 
   6   4  10      560.33      530.54     20.78 o 
   8   4  10       95.33       78.62      8.48 o 
  10   4  10     3938.20     3861.92     61.01 o 
  12   4  10      102.04      153.23     18.07 o 
  14   4  10        6.52        9.67      7.17 o 
  16   4  10      206.67      182.62     14.41 o 
 -15   5  10      289.81      280.31     18.54 o 
 -13   5  10     1903.32     1898.60     58.65 o 
 -11   5  10       18.93       16.37      5.52 o 
  -9   5  10      419.64      441.23     19.76 o 
  -7   5  10     1561.95     1593.23     59.30 o 
  -5   5  10     2626.33     2733.33     80.47 o 
  -3   5  10       90.30       90.51     17.61 o 
  -1   5  10      293.80      264.35     26.91 o 
   1   5  10     4643.05     4491.46    102.58 o 
   3   5  10        1.44        1.05      5.73 o 
   5   5  10     1351.38     1227.29     34.08 o 
   7   5  10      114.81       88.44      9.69 o 
   9   5  10      851.41      881.57     38.34 o 
  11   5  10      828.73      817.94     34.44 o 
  13   5  10     3097.00     3006.90     57.95 o 
 -10   6  10      304.27      238.10     18.56 o 
  -8   6  10     1116.60     1211.49     43.03 o 
  -6   6  10     3527.75     3657.81     79.47 o 
  -4   6  10      872.73      905.69     41.46 o 
  -2   6  10       45.71       44.41     12.08 o 
   0   6  10     3137.20     2908.87     72.90 o 
   2   6  10     1049.72     1106.76     43.16 o 
   4   6  10      256.98      219.85     18.46 o 
   6   6  10      171.56      173.88     10.37 o 
   8   6  10     1058.38      996.85     31.80 o 
  10   6  10     1193.15      996.33     28.58 o 
  -7   7  10     1891.06     2017.34     43.50 o 
  -5   7  10      159.42      122.86     12.65 o 
  -3   7  10     1131.06      984.20     33.92 o 
  -1   7  10     4040.96     3977.35     66.61 o 
   1   7  10       16.82        5.27      5.25 o 
 -19   1  11      761.95      776.82     18.85 o 
 -17   1  11     2444.67     2676.14     41.62 o 
 -15   1  11      710.47      737.21     24.49 o 
 -13   1  11     1265.82     1311.55     32.06 o 
 -11   1  11      367.91      385.63     27.08 o 
  -9   1  11     2025.18     2096.60     43.84 o 
  -7   1  11       82.00       75.94      8.01 o 
  -5   1  11      960.83     1019.66     34.79 o 
  -3   1  11     4764.05     5032.00     78.82 o 
  -1   1  11     4371.82     4530.96     75.88 o 
   1   1  11     1483.77     1509.27     44.35 o 
   3   1  11      629.40      642.68     29.15 o 
   5   1  11        3.04        8.10      5.58 o 
   7   1  11     4322.19     4169.39     56.36 o 
   9   1  11      984.94      979.67     24.35 o 
  11   1  11      474.90      452.75     14.91 o 
  13   1  11       30.56       31.92      7.93 o 
 -18   2  11      749.56      883.80     28.90 o 
 -16   2  11     1087.51     1129.81     28.02 o 
 -14   2  11       82.72       90.59      8.48 o 
 -12   2  11       58.19       53.66      7.05 o 
 -10   2  11        6.36        7.28      4.91 o 
  -8   2  11      180.38      195.88     13.71 o 
  -6   2  11      482.42      477.24     22.83 o 
  -4   2  11       78.81       70.87     11.04 o 
  -2   2  11       13.07       11.66      7.75 o 
   0   2  11      112.51      111.88     13.81 o 
   2   2  11       58.32       61.93     11.16 o 
   4   2  11      122.92      114.22     10.62 o 
   6   2  11        7.84       12.26      5.61 o 
   8   2  11      508.76      490.60     17.92 o 
  10   2  11       19.02       18.56      4.69 o 
  12   2  11      150.62      146.18     10.16 o 
 -17   3  11      962.40      990.57     29.48 o 
 -15   3  11      823.82      809.03     27.86 o 
 -13   3  11       86.34       77.83     10.19 o 
 -11   3  11     2261.87     2349.91     38.51 o 
  -9   3  11     1001.38     1018.36     27.00 o 
  -7   3  11      963.15     1008.79     45.51 o 
  -5   3  11       10.52        8.33      5.99 o 
  -3   3  11       38.80      211.67     80.22 o 
  -1   3  11      571.34      626.21     26.87 o 
   1   3  11      916.57      960.82     33.27 o 
   3   3  11      363.58      394.70     21.56 o 
   5   3  11      535.09      492.57     18.62 o 
   7   3  11      379.14      342.06     14.77 o 
   9   3  11      156.54      140.32      9.07 o 
  11   3  11     2658.65     2544.01     58.58 o 
  13   3  11        8.31        4.81      4.31 o 
 -10   4  11      785.05      827.30     31.97 o 
  -8   4  11     1496.13     1487.78     48.71 o 
  -6   4  11     1380.31     1561.19     53.91 o 
  -4   4  11      368.10      380.75     28.62 o 
  -2   4  11       39.37       45.42      8.13 o 
   0   4  11      168.96      210.17     17.33 o 
   2   4  11     1196.15     1251.22     38.37 o 
   4   4  11      524.34      497.78     21.64 o 
   6   4  11     1069.45     1006.29     27.69 o 
   8   4  11      248.79      230.54     12.32 o 
  10   4  11      161.90      135.44     13.58 o 
  -9   5  11      678.33      625.37     25.21 o 
  -7   5  11      749.96      768.42     31.87 o 
  -5   5  11      909.68     1012.73     39.21 o 
  -3   5  11      907.10      920.29     38.64 o 
  -1   5  11       36.04       27.52      8.85 o 
   1   5  11     3001.23     3119.72     68.81 o 
   3   5  11      820.38      748.99     32.03 o 
   5   5  11      154.30      140.75     13.11 o 
  -4   6  11     1139.45     1135.06     32.95 o 
  -2   6  11       61.02       64.12      9.12 o 
   0   6  11      867.73      827.38     27.87 o 
 -12   0  12      245.02      241.35     16.05 o 
 -10   0  12      370.88      343.23     19.62 o 
  -8   0  12     6427.51     6212.20     79.82 o 
  -6   0  12      186.60      176.31     16.96 o 
  -4   0  12     1981.60     2151.28     60.08 o 
  -2   0  12      841.49      951.16     41.99 o 
   0   0  12     1487.96     1568.68     54.36 o 
   2   0  12     2039.34     2108.32     62.50 o 
   4   0  12     3044.61     3227.29     74.21 o 
   6   0  12      315.80      355.22     24.05 o 
   8   0  12       19.85       11.97      6.99 o 
 -13   1  12      419.44      446.59     20.62 o 
 -11   1  12      917.51      867.39     29.74 o 
  -9   1  12      375.61      376.65     13.89 o 
  -7   1  12     1008.90     1081.77     25.53 o 
  -5   1  12       54.90       72.51     20.35 o 
  -3   1  12       33.92       34.64      7.45 o 
  -1   1  12        2.20       -0.35      6.02 o 
   1   1  12     4845.76     5058.13     67.55 o 
   3   1  12      218.61      216.84     14.57 o 
   5   1  12       71.18       63.10      8.41 o 
   7   1  12     2343.28     2291.26     39.05 o 
   9   1  12       19.10       15.69      5.81 o 
 -12   2  12     1201.52     1247.16     33.81 o 
 -10   2  12      291.16      294.34     17.91 o 
  -8   2  12       20.44       18.86      4.55 o 
  -6   2  12     5346.91     5716.97     89.10 o 
  -4   2  12     1609.07     1637.22     34.46 o 
  -2   2  12      807.76      848.10     26.39 o 
   0   2  12     3469.52     3642.68     54.89 o 
   2   2  12     1303.43     1346.03     33.25 o 
   4   2  12       32.70       31.86      6.78 o 
   6   2  12      402.35      419.32     16.89 o 
   8   2  12     3038.29     3129.34     57.71 o 
  -7   3  12      243.61      279.67     17.77 o 
  -5   3  12     1573.93     1796.19     48.27 o 
  -3   3  12     2624.47     2799.94     41.27 o 
  -1   3  12     1573.21     1705.22     33.97 o 
   1   3  12     1120.42     1161.43     28.32 o 
   3   3  12     3024.56     3125.54     44.83 o 
   5   3  12      157.03      143.75     13.15 o 
  -4   4  12     2472.70     2625.01     51.88 o 
  -2   4  12       41.09       39.78      8.26 o 
   0   4  12      137.11      170.00     14.25 o 
   2   4  12     1389.41     1416.46     37.29 o 
                                                 
